# Supplementary material for: A bibliometric and visualized research on global trends of immune checkpoint inhibitors related complications in melanoma, 2011–2021
Source: Front Endocrinol (Lausanne). 2023 Apr 20;14:1164692. doi: 10.3389/fendo.2023.1164692 (PMC10158729; doi:10.3389/fendo.2023.1164692)
Supplement: Supplementary file 1 [file Table_1.xls]

## Sheet: savedrecs
Authors	Article Title	Source Title	ISSN	eISSN	Publication Date	Publication Year	Volume	Issue	Start Page	End Page	Article Number	DOI	Pubmed Id
Larkin, J; Chiarion-Sileni, V; Gonzalez, R; Grob, JJ; Cowey, CL; Lao, CD; Schadendorf, D; Dummer, R; Smylie, M; Rutkowski, P; Ferrucci, PF; Hill, A; Wagstaff, J; Carlino, MS; Haanen, JB; Maio, M; Marquez-Rodas, I; McArthur, GA; Ascierto, PA; Long, GV; Callahan, MK; Postow, MA; Grossmann, K; Sznol, M; Dreno, B; Bastholt, L; Yang, A; Rollin, LM; Horak, C; Hodi, FS; Wolchok, JD	Combined Nivolumab and Ipilimumab or Monotherapy in Untreated Melanoma	NEW ENGLAND JOURNAL OF MEDICINE	0028-4793	1533-4406	JUL 2	2015	373	1	23	34		10.1056/NEJMoa1504030	26027431
Robert, C; Long, GV; Brady, B; Dutriaux, C; Maio, M; Mortier, L; Hassel, JC; Rutkowski, P; McNeil, C; Kalinka-Warzocha, E; Savage, KJ; Hernberg, MM; Lebbe, C; Charles, J; Mihalcioiu, C; Chiarion-Sileni, V; Mauch, C; Cognetti, F; Arance, A; Schmidt, H; Schadendorf, D; Gogas, H; Lundgren-Eriksson, L; Horak, C; Sharkey, B; Waxman, IM; Atkinson, V; Ascierto, PA	Nivolumab in Previously Untreated Melanoma without BRAF Mutation	NEW ENGLAND JOURNAL OF MEDICINE	0028-4793	1533-4406	JAN 22	2015	372	4	320	330		10.1056/NEJMoa1412082	25399552
Robert, C; Schachter, J; Long, GV; Arance, A; Grob, JJ; Mortier, L; Daud, A; Carlino, MS; McNeil, C; Lotem, M; Larkin, J; Lorigan, P; Neyns, B; Blank, CU; Hamid, O; Mateus, C; Shapira-Frommer, R; Kosh, M; Zhou, H; Ibrahim, N; Ebbinghaus, S; Ribas, A	Pembrolizumab versus Ipilimumab in Advanced Melanoma	NEW ENGLAND JOURNAL OF MEDICINE	0028-4793	1533-4406	JUN 25	2015	372	26	2521	2532		10.1056/NEJMoa1503093	25891173
Robert, C; Thomas, L; Bondarenko, I; O'Day, S; Weber, J; Garbe, C; Lebbe, C; Baurain, JF; Testori, A; Grob, JJ; Davidson, N; Richards, J; Maio, M; Hauschild, A; Miller, WH; Gascon, P; Lotem, M; Harmankaya, K; Ibrahim, R; Francis, S; Chen, TT; Humphrey, R; Hoos, A; Wolchok, JD	Ipilimumab plus Dacarbazine for Previously Untreated Metastatic Melanoma	NEW ENGLAND JOURNAL OF MEDICINE	0028-4793		JUN 30	2011	364	26	2517	2526		10.1056/NEJMoa1104621	21639810
Wolchok, JD; Kluger, H; Callahan, MK; Postow, MA; Rizvi, NA; Lesokhin, AM; Segal, NH; Ariyan, CE; Gordon, RA; Reed, K; Burke, MM; Caldwell, A; Kronenberg, SA; Agunwamba, BU; Zhang, XL; Lowy, I; Inzunza, HD; Feely, W; Horak, CE; Hong, Q; Korman, AJ; Wigginton, JM; Gupta, A; Sznol, M	Nivolumab plus Ipilimumab in Advanced Melanoma	NEW ENGLAND JOURNAL OF MEDICINE	0028-4793	1533-4406	JUL 11	2013	369	2	122	133		10.1056/NEJMoa1302369	23724867
Hamid, O; Robert, C; Daud, A; Hodi, FS; Hwu, WJ; Kefford, R; Wolchok, JD; Hersey, P; Joseph, RW; Weber, JS; Dronca, R; Gangadhar, TC; Patnaik, A; Zarour, H; Joshua, AM; Gergich, K; Elassaiss-Schaap, J; Algazi, A; Mateus, C; Boasberg, P; Tumeh, PC; Chmielowski, B; Ebbinghaus, SW; Li, XN; Kang, SP; Ribas, A	Safety and Tumor Responses with Lambrolizumab (Anti-PD-1) in Melanoma	NEW ENGLAND JOURNAL OF MEDICINE	0028-4793	1533-4406	JUL 11	2013	369	2	134	144		10.1056/NEJMoa1305133	23724846
Wolchok, JD; Chiarion-Sileni, V; Gonzalez, R; Rutkowski, P; Grob, JJ; Cowey, CL; Lao, CD; Wagstaff, J; Schadendorf, D; Ferrucci, PF; Smylie, M; Dummer, R; Hill, A; Hogg, D; Haanen, J; Carlino, MS; Bechter, O; Maio, M; Marquez-Rodas, I; Guidoboni, M; McArthur, G; Lebbe, C; Ascierto, PA; Long, GV; Cebon, J; Sosman, J; Postow, MA; Callahan, MK; Walker, D; Rollin, L; Bhore, R; Hodi, FS; Larkin, J	Overall Survival with Combined Nivolumab and Ipilimumab in Advanced Melanoma	NEW ENGLAND JOURNAL OF MEDICINE	0028-4793	1533-4406	OCT 5	2017	377	14	1345	1356		10.1056/NEJMoa1709684	28889792
Postow, MA; Chesney, J; Pavlick, AC; Robert, C; Grossmann, K; McDermott, D; Linette, GP; Meyer, N; Giguere, JK; Agarwala, SS; Shaheen, M; Ernstoff, MS; Minor, D; Salama, AK; Taylor, M; Ott, PA; Rollin, LM; Horak, C; Gagnier, P; Wolchok, JD; Hodi, FS	Nivolumab and Ipilimumab versus Ipilimumab in Untreated Melanoma	NEW ENGLAND JOURNAL OF MEDICINE	0028-4793	1533-4406	MAY 21	2015	372	21	2006	2017		10.1056/NEJMoa1414428	25891304
Weber, JS; D'Angelo, SP; Minor, D; Hodi, FS; Gutzmer, R; Neyns, B; Hoeller, C; Khushalani, NI; Miller, WH; Lao, CD; Linette, GP; Thomas, L; Lorigan, P; Grossmann, KF; Hassel, JC; Maio, M; Sznol, M; Ascierto, PA; Mohr, P; Chmielowski, B; Bryce, A; Svane, IM; Grob, JJ; Krackhardt, AM; Horak, C; Lambert, A; Yang, AS; Larkin, J	Nivolumab versus chemotherapy in patients with advanced melanoma who progressed after anti-CTLA-4 treatment (CheckMate 037): a randomised, controlled, open-label, phase 3 trial	LANCET ONCOLOGY	1470-2045	1474-5488	APR	2015	16	4	375	384		10.1016/S1470-2045(15)70076-8	25795410
Robert, C; Ribas, A; Wolchok, JD; Hodi, FS; Hamid, O; Kefford, R; Weber, JS; Joshua, AM; Hwu, WJ; Gangadhar, TC; Patnaik, A; Dronca, R; Zarour, H; Joseph, RW; Boasberg, P; Chmielowski, B; Mateus, C; Postow, MA; Gergich, K; Elassaiss-Schaap, J; Li, XN; Iannone, R; Ebbinghaus, SW; Kang, SP; Daud, A	Anti-programmed-death-receptor-1 treatment with pembrolizumab in ipilimumab-refractory advanced melanoma: a randomised dose-comparison cohort of a phase 1 trial	LANCET	0140-6736	1474-547X	SEP 20	2014	384	9948	1109	1117		10.1016/S0140-6736(14)60958-2	25034862
Weber, J; Mandala, M; Del Vecchio, M; Gogas, HJ; Arance, AM; Cowey, CL; Dalle, S; Schenker, M; Chiarion-Sileni, V; Marquez-Rodas, I; Grob, JJ; Butler, MO; Middleton, MR; Maio, M; Atkinson, V; Queirolo, P; Gonzalez, R; Kudchadkar, RR; Smylie, M; Meyer, N; Mortier, L; Atkins, MB; Long, GV; Bhatia, S; Lebbe, C; Rutkowski, P; Yokota, K; Yamazaki, N; Kim, TM; de Pril, V; Sabater, J; Qureshi, A; Larkin…	Adjuvant Nivolumab versus Ipilimumab in Resected Stage III or IV Melanoma	NEW ENGLAND JOURNAL OF MEDICINE	0028-4793	1533-4406	NOV 9	2017	377	19	1824	1835		10.1056/NEJMoa1709030	28891423
Ribas, A; Puzanov, I; Dummer, R; Schadendorf, D; Hamid, O; Robert, C; Hodi, FS; Schachter, J; Pavlick, AC; Lewis, KD; Cranmer, LD; Blank, CU; O'Day, SJ; Ascierto, PA; Salama, AKS; Margolin, KA; Loquai, C; Eigentler, TK; Gangadhar, TC; Carlino, MS; Agarwala, SS; Moschos, SJ; Sosman, JA; Goldinger, SM; Shapira-Frommer, R; Gonzalez, R; Kirkwood, JM; Wolchok, JD; Eggermont, A; Li, XN; Zhou, W; Zernhe…	Pembrolizumab versus investigator-choice chemotherapy for ipilimumab-refractory melanoma (KEYNOTE-002): a randomised, controlled, phase 2 trial	LANCET ONCOLOGY	1470-2045	1474-5488	AUG	2015	16	8	908	918		10.1016/S1470-2045(15)00083-2	26115796
Eggermont, AMM; Blank, CU; Mandala, M; Long, GV; Atkinson, V; Dalle, S; Haydon, A; Lichinitser, M; Khattak, A; Carlino, MS; Sandhu, S; Larkin, J; Puig, S; Ascierto, PA; Rutkowski, P; Schadendorf, D; Koornstra, R; Hernandez-Aya, L; Maio, M; van den Eertwegh, AJM; Grob, JJ; Gutzmer, R; Jamal, R; Lorigan, P; Ibrahim, N; Marreaud, S; van Akkooi, ACJ; Suciu, S; Robert, C	Adjuvant Pembrolizumab versus Placebo in Resected Stage III Melanoma	NEW ENGLAND JOURNAL OF MEDICINE	0028-4793	1533-4406	MAY 10	2018	378	19	1789	1801		10.1056/NEJMoa1802357	29658430
Eggermont, AMM; Chiarion-Sileni, V; Grob, JJ; Dummer, R; Wolchok, JD; Schmidt, H; Hamid, O; Robert, C; Ascierto, PA; Richards, JM; Lebbe, C; Ferraresi, V; Smylie, M; Weber, JS; Maio, M; Bastholt, L; Mortier, L; Thomas, L; Tahir, S; Hauschild, A; Hassel, JC; Hodi, FS; Taitt, C; de Pril, V; de Schaetzen, G; Suciu, S; Testori, A	Prolonged Survival in Stage III Melanoma with Ipilimumab Adjuvant Therapy	NEW ENGLAND JOURNAL OF MEDICINE	0028-4793	1533-4406	NOV 10	2016	375	19	1845	1855		10.1056/NEJMoa1611299	27717298
Eggermont, AMM; Chiarion-Sileni, V; Grob, JJ; Dummer, R; Wolchok, JD; Schmidt, H; Hamid, O; Robert, C; Ascierto, PA; Richards, JM; Lebbe, C; Ferraresi, V; Smylie, M; Weber, JS; Maio, M; Konto, C; Hoos, A; de Pril, V; Gurunath, RK; de Schaetzen, G; Suciu, S; Testori, A	Adjuvant ipilimumab versus placebo after complete resection of high-risk stage III melanoma (EORTC 18071): a randomised, double-blind, phase 3 trial	LANCET ONCOLOGY	1470-2045	1474-5488	MAY	2015	16	5	522	530		10.1016/S1470-2045(15)70122-1	25840693
Margolin, K; Ernstoff, MS; Hamid, O; Lawrence, D; McDermott, D; Puzanov, I; Wolchok, JD; Clark, JI; Sznol, M; Logan, TF; Richards, J; Michener, T; Balogh, A; Heller, KN; Hodi, FS	Ipilimumab in patients with melanoma and brain metastases: an open-label, phase 2 trial	LANCET ONCOLOGY	1470-2045	1474-5488	MAY	2012	13	5	459	465		10.1016/S1470-2045(12)70090-6	22456429
Hodi, FS; Chiarion-Sileni, V; Gonzalez, R; Grob, JJ; Rutkowski, P; Cowey, CL; Lao, CD; Schadendorf, D; Wagstaff, J; Dummer, R; Ferrucci, PF; Smylie, M; Hill, A; Hogg, D; Marquez-Rodas, I; Jiang, J; Rizzo, J; Larkin, J; Wolchok, JD	Nivolumab plus ipilimumab or nivolumab alone versus ipilimumab alone in advanced melanoma (CheckMate 067): 4-year outcomes of a multicentre, randomised, phase 3 trial	LANCET ONCOLOGY	1470-2045	1474-5488	NOV	2018	19	11	1480	1492		10.1016/S1470-2045(18)30700-9	30361170
Ribas, A; Hamid, O; Daud, A; Hodi, FS; Wolchok, JD; Kefford, R; Joshua, AM; Patnaik, A; Hwu, WJ; Weber, JS; Gangadhar, TC; Hersey, P; Dronca, R; Joseph, RW; Zarour, H; Chmielowski, B; Lawrence, DP; Algazi, A; Rizvi, NA; Hoffner, B; Mateus, C; Gergich, K; Lindia, JA; Giannotti, M; Li, XN; Ebbinghaus, S; Kang, SP; Robert, C	Association of Pembrolizumab With Tumor Response and Survival Among Patients With Advanced Melanoma	JAMA-JOURNAL OF THE AMERICAN MEDICAL ASSOCIATION	0098-7484	1538-3598	APR 19	2016	315	15	1600	1609		10.1001/jama.2016.4059	27092830
Weber, JS; Hodi, FS; Wolchok, JD; Topalian, SL; Schadendorf, D; Larkin, J; Sznol, M; Long, GV; Li, HW; Waxman, IM; Jiang, J; Robert, C	Safety Profile of Nivolumab Monotherapy: A Pooled Analysis of Patients With Advanced Melanoma	JOURNAL OF CLINICAL ONCOLOGY	0732-183X	1527-7755	MAR 1	2017	35	7	785	+		10.1200/JCO.2015.66.1389	28068177
Goldberg, SB; Gettinger, SN; Mahajan, A; Chiang, AC; Herbst, RS; Sznol, M; Tsiouris, AJ; Cohen, J; Vortmeyer, A; Jilaveanu, L; Yu, J; Hegde, U; Speaker, S; Madura, M; Ralabate, A; Rivera, A; Rowen, E; Gerrish, H; Yao, XP; Chiang, V; Kluger, HM	Pembrolizumab for patients with melanoma or non-small-cell lung cancer and untreated brain metastases: early analysis of a non-randomised, open-label, phase 2 trial	LANCET ONCOLOGY	1470-2045	1474-5488	JUL	2016	17	7	976	983		10.1016/S1470-2045(16)30053-5	27267608
Long, GV; Trefzer, U; Davies, MA; Kefford, RF; Ascierto, PA; Chapman, PB; Puzanov, I; Hauschild, A; Robert, C; Algazi, A; Mortier, L; Tawbi, H; Wilhelm, T; Zimmer, L; Switzky, J; Swann, S; Martin, AM; Guckert, M; Goodman, V; Streit, M; Kirkwood, JM; Schadendorf, D	Dabrafenib in patients with Val600Glu or Val600Lys BRAF-mutant melanoma metastatic to the brain (BREAK-MB): a multicentre, open-label, phase 2 trial	LANCET ONCOLOGY	1470-2045	1474-5488	NOV	2012	13	11	1087	1095		10.1016/S1470-2045(12)70431-X	23051966
Horvat, TZ; Adel, NG; Dung, TO; Momtaz, P; Postow, MA; Callahan, MK; Carvajal, RD; Dickson, MA; D'Angelo, SP; Woo, KM; Panageas, KS; Wolchok, JD; Chapman, PB	Immune-Related Adverse Events, Need for Systemic Immunosuppression, and Effects on Survival and Time to Treatment Failure in Patients With Melanoma Treated With Ipilimumab at Memorial Sloan Kettering Cancer Center	JOURNAL OF CLINICAL ONCOLOGY	0732-183X	1527-7755	OCT 1	2015	33	28	3193	+		10.1200/JCO.2015.60.8448	26282644
Tawbi, HA; Forsyth, PA; Algazi, A; Hamid, O; Hodi, FS; Moschos, SJ; Khushalani, NI; Lewis, K; Lao, CD; Postow, MA; Atkins, MB; Ernstoff, MS; Reardon, DA; Puzanov, I; Kudchadkar, RR; Thomas, RP; Tarhini, A; Pavlick, AC; Jiang, J; Avila, A; Demelo, S; Margolin, K	Combined Nivolumab and Ipilimumab in Melanoma Metastatic to the Brain	NEW ENGLAND JOURNAL OF MEDICINE	0028-4793	1533-4406	AUG 23	2018	379	8	722	730		10.1056/NEJMoa1805453	30134131
Hodi, FS; Chesney, J; Pavlick, AC; Robert, C; Grossmann, KF; McDermott, DF; Linette, GP; Meyer, N; Giguere, JRK; Agarwala, SS; Shaheen, M; Ernstoff, MS; Minor, DR; Salama, AK; Taylor, MH; Ott, PA; Horak, C; Gagnier, P; Jiang, J; Wolchok, JD; Postow, MA	Combined nivolumab and ipilimumab versus ipilimumab alone in patients with advanced melanoma: 2-year overall survival outcomes in a multicentre, randomised, controlled, phase 2 trial	LANCET ONCOLOGY	1470-2045	1474-5488	NOV	2016	17	11	1558	1568		10.1016/S1470-2045(16)30366-7	27622997
Chaput, N; Lepage, P; Coutzac, C; Soularue, E; Le Roux, K; Monot, C; Boselli, L; Routier, E; Cassard, L; Collins, M; Vaysse, T; Marthey, L; Eggermont, A; Asvatourian, V; Lanoy, E; Mateus, C; Robert, C; Carbonnel, F	Baseline gut microbiota predicts clinical response and colitis in metastatic melanoma patients treated with ipilimumab	ANNALS OF ONCOLOGY	0923-7534	1569-8041	JUN	2017	28	6	1368	1379		10.1093/annonc/mdx108	28368458
Dubin, K; Callahan, MK; Ren, BY; Khanin, R; Viale, A; Ling, LL; No, D; Gobourne, A; Littmann, E; Huttenhower, C; Pamer, EG; Wolchok, JD	Intestinal microbiome analyses identify melanoma patients at risk for checkpoint-blockade-induced colitis	NATURE COMMUNICATIONS	2041-1723		FEB	2016	7				10391	10.1038/ncomms10391	26837003
Freeman-Keller, M; Kim, Y; Cronin, H; Richards, A; Gibney, G; Weber, JS	Nivolumab in Resected and Unresectable Metastatic Melanoma: Characteristics of Immune-Related Adverse Events and Association with Outcomes	CLINICAL CANCER RESEARCH	1078-0432	1557-3265	FEB 15	2016	22	4	886	894		10.1158/1078-0432.CCR-15-1136	26446948
Long, GV; Atkinson, V; Lo, S; Sandhu, S; Guminski, AD; Brown, MP; Wilmott, JS; Edwards, J; Gonzalez, M; Scolyer, RA; Menzies, AM; McArthur, GA	Combination nivolumab and ipilimumab or nivolumab alone in melanoma brain metastases: a multicentre randomised phase 2 study	LANCET ONCOLOGY	1470-2045	1474-5488	MAY	2018	19	5	672	681		10.1016/S1470-2045(18)30139-6	29602646
Menzies, AM; Johnson, DB; Ramanujam, S; Atkinson, VG; Wong, ANM; Park, JJ; McQuade, JL; Shoushtari, AN; Tsai, KK; Eroglu, Z; Klein, O; Hassel, JC; Sosman, JA; Guminski, A; Sullivan, RJ; Ribas, A; Carlino, MS; Davies, MA; Sandhu, SK; Long, GV	Anti-PD-1 therapy in patients with advanced melanoma and preexisting autoimmune disorders or major toxicity with ipilimumab	ANNALS OF ONCOLOGY	0923-7534	1569-8041	FEB	2017	28	2	368	376		10.1093/annonc/mdw443	27687304
Robert, C; Ribas, A; Schachter, J; Arance, A; Grob, JJ; Mortier, L; Daud, A; Carlino, MS; McNeil, CM; Lotem, M; Larkin, JMG; Lorigan, P; Neyns, B; Blank, CU; Petrella, TM; Hamid, O; Su, SC; Krepler, C; Ibrahim, N; Long, GV	Pembrolizumab versus ipilimumab in advanced melanoma (KEYNOTE-006): post-hoc 5-year results from an open-label, multicentre, randomised, controlled, phase 3 study	LANCET ONCOLOGY	1470-2045	1474-5488	SEP	2019	20	9	1239	1251		10.1016/S1470-2045(19)30388-2	31345627
Johnson, DB; Sullivan, RJ; Ott, PA; Carlino, MS; Khushalani, NI; Ye, F; Guminski, A; Puzanov, I; Lawrence, DP; Buchbinder, EI; Mudigonda, T; Spencer, K; Bender, C; Lee, J; Kaufman, HL; Menzies, AM; Hassel, JC; Mehnert, JM; Sosman, JA; Long, GV; Clark, JI	Ipilimumab Therapy in Patients With Advanced Melanoma and Preexisting Autoimmune Disorders	JAMA ONCOLOGY	2374-2437	2374-2445	FEB	2016	2	2	234	240		10.1001/jamaoncol.2015.4368	26633184
Hua, C; Boussemart, L; Mateus, C; Routier, E; Boutros, C; Cazenave, H; Viollet, R; Thomas, M; Roy, S; Benannoune, N; Tomasic, G; Soria, JC; Champiat, S; Texier, M; Lanoy, E; Robert, C	Association of Vitiligo With Tumor Response in Patients With Metastatic Melanoma Treated With Pembrolizumab	JAMA DERMATOLOGY	2168-6068	2168-6084	JAN	2016	152	1	45	51		10.1001/jamadermatol.2015.2707	26501224
Long, GV; Dummer, R; Humid, O; Gajewski, TF; Caglevic, C; Dalle, S; Arance, A; Carlino, MS; Grob, JJ; Kim, TM; Demidov, L; Robert, C; Larkin, J; Anderson, JR; Maleski, J; Jones, M; Diede, SJ; Mitchell, TC	Epacadostat plus pembrolizumab versus placebo plus pembrolizumab in patients with unresectable or metastatic melanoma (ECHO-301/KEYNOTE-252): a phase 3, randomised, double-blind study	LANCET ONCOLOGY	1470-2045	1474-5488	AUG	2019	20	8	1083	1097		10.1016/S1470-2045(19)30274-8	31221619
Mahoney, KM; Freeman, GJ; McDermott, DF	The Next Immune-Checkpoint Inhibitors: PD-1/PD-L1 Blockade in Melanoma	CLINICAL THERAPEUTICS	0149-2918	1879-114X	APR	2015	37	4	764	782		10.1016/j.clinthera.2015.02.018	25823918
Hu-Lieskovan, S; Mok, S; Moreno, BH; Tsoi, J; Robert, L; Goedert, L; Pinheiro, EM; Koya, RC; Graeber, TG; Comin-Anduix, B; Ribas, A	Improved antitumor activity of immunotherapy with BRAF and MEK inhibitors in BRAF(V600E) melanoma	SCIENCE TRANSLATIONAL MEDICINE	1946-6234	1946-6242	MAR 18	2015	7	279			279ra41	10.1126/scitranslmed.aaa4691	25787767
Amaria, RN; Reddy, SM; Tawbi, HA; Davies, MA; Ross, MI; Glitza, IC; Cormier, JN; Lewis, C; Hwu, WJ; Hanna, E; Diab, A; Wong, MK; Royal, R; Gross, N; Weber, R; Lai, SY; Ehlers, R; Blando, J; Milton, DR; Woodman, S; Kageyama, R; Wells, DK; Hwu, P; Patel, SP; Lucci, A; Hessel, A; Lee, JE; Gershenwald, J; Simpson, L; Burton, EM; Posada, L; Haydu, L; Wang, LH; Zhang, SJ; Lazar, A; Hudgens, CW; Gopalak…	Neoadjuvant immune checkpoint blockade in high-risk resectable melanoma	NATURE MEDICINE	1078-8956	1546-170X	NOV	2018	24	11	1649	+		10.1038/s41591-018-0197-1	30297909
Martens, A; Wistuba-Hamprecht, K; Foppen, MG; Yuan, JD; Postow, MA; Wong, P; Romano, E; Khammari, A; Dreno, B; Capone, M; Ascierto, PA; Di Giacomo, AM; Maio, M; Schilling, B; Sucker, A; Schadendorf, D; Hassel, JC; Eigentler, TK; Martus, P; Wolchok, JD; Blank, C; Pawelec, G; Garbe, C; Weide, B	Baseline Peripheral Blood Biomarkers Associated with Clinical Outcome of Advanced Melanoma Patients Treated with Ipilimumab	CLINICAL CANCER RESEARCH	1078-0432	1557-3265	JUN 15	2016	22	12	2908	2918		10.1158/1078-0432.CCR-15-2412	26787752
Davies, MA; Saiag, P; Robert, C; Grob, JJ; Flaherty, KT; Arance, A; Chiarion-Sileni, V; Thomas, L; Lesimple, T; Mortier, L; Moschos, SJ; Hogg, D; Marquez-Rodas, I; Del Vecchio, M; Lebbe, C; Meyer, N; Zhang, Y; Huang, YJ; Mookerjee, B; Long, GV	Dabrafenib plus trametinib in patients with BRAF(V600)-mutant melanoma brain metastases (COMBI-MB): a multicentre, multicohort, open-label, phase 2 trial	LANCET ONCOLOGY	1470-2045	1474-5488	JUL	2017	18	7	863	873		10.1016/S1470-2045(17)30429-1	28592387
Voskens, CJ; Goldinger, SM; Loquai, C; Robert, C; Kaehler, KC; Berking, C; Bergmann, T; Bockmeyer, CL; Eigentler, T; Fluck, M; Garbe, C; Gutzmer, R; Grabbe, S; Hauschild, A; Hein, RD; Hundorfean, G; Justich, A; Keller, U; Klein, C; Mateus, C; Mohr, P; Paetzold, S; Satzger, I; Schadendorf, D; Schlaeppi, M; Schuler, G; Schuler-Thurner, B; Trefzer, U; Ulrich, J; Vaubel, J; von Moos, R; Weder, P; Wil…	The Price of Tumor Control: An Analysis of Rare Side Effects of Anti-CTLA-4 Therapy in Metastatic Melanoma from the Ipilimumab Network	PLOS ONE	1932-6203		JAN 14	2013	8	1			e53745	10.1371/journal.pone.0053745	23341990
Blank, CU; Rozeman, EA; Fanchi, LF; Sikorska, K; van de Wiel, B; Kvistborg, P; Krijgsman, O; van den Braber, M; Philips, D; Broeks, A; van Thienen, JV; Mallo, HA; Adriaansz, S; ter Meulens, S; Pronk, LM; Grijpink-Ongering, LG; Bruining, A; Gittelman, RM; Warren, S; van Tinteren, H; Peeper, DS; Haanen, JBAG; van Akkooi, ACJ; Schumacher, TN	Neoadjuvant versus adjuvant ipilimumab plus nivolumab in macroscopic stage III melanoma	NATURE MEDICINE	1078-8956	1546-170X	NOV	2018	24	11	1655	+		10.1038/s41591-018-0198-0	30297911
Puzanov, I; Milhem, MM; Minor, D; Hamid, O; Li, A; Chen, LS; Chastain, M; Gorski, KS; Anderson, A; Chou, J; Kaufman, HL; Andtbacka, RHI	Talimogene Laherparepvec in Combination With Ipilimumab in Previously Untreated, Unresectable Stage IIIB-IV Melanoma	JOURNAL OF CLINICAL ONCOLOGY	0732-183X	1527-7755	AUG 1	2016	34	22	2619	U109		10.1200/JCO.2016.67.1529	27298410
Maio, M; Grob, JJ; Aamdal, S; Bondarenko, I; Robert, C; Thomas, L; Garbe, C; Chiarion-Sileni, V; Testori, A; Chen, TT; Tschaika, M; Wolchok, JD	Five-Year Survival Rates for Treatment-Naive Patients With Advanced Melanoma Who Received Ipilimumab Plus Dacarbazine in a Phase III Trial	JOURNAL OF CLINICAL ONCOLOGY	0732-183X	1527-7755	APR 1	2015	33	10	1191	1196		10.1200/JCO.2014.56.6018	25713437
Chesney, J; Puzanov, I; Collichio, F; Singh, P; Milhem, MM; Glaspy, J; Hamid, O; Ross, M; Friedlander, P; Garbe, C; Logan, TF; Hauschild, A; Lebbe, C; Chen, L; Kim, JJ; Gansert, J; Andtbacka, RHI; Kaufman, HL	Randomized, Open-Label Phase II Study Evaluating the Efficacy and Safety of Talimogene Laherparepvec in Combination With Ipilimumab Versus Ipilimumab Alone in Patients With Advanced, Unresectable Melanoma	JOURNAL OF CLINICAL ONCOLOGY	0732-183X	1527-7755	JUN 10	2018	36	17	1658	+		10.1200/JCO.2017.73.7379	28981385
Weber, JS; Dummer, R; de Pril, V; Lebbe, C; Hodi, FS	Patterns of Onset and Resolution of Immune-Related Adverse Events of Special Interest With Ipilimumab Detailed Safety Analysis From a Phase 3 Trial in Patients With Advanced Melanoma	CANCER	0008-543X	1097-0142	MAY 1	2013	119	9	1675	1682		10.1002/cncr.27969	23400564
Lipson, EJ; Drake, CG	Ipilimumab: An Anti-CTLA-4 Antibody for Metastatic Melanoma	CLINICAL CANCER RESEARCH	1078-0432		NOV 15	2011	17	22	6958	6962		10.1158/1078-0432.CCR-11-1595	21900389
Ascierto, PA; Del Vecchio, M; Robert, C; Mackiewicz, A; Chiarion-Sileni, V; Arance, A; Lebbe, C; Bastholt, L; Hamid, O; Rutkowski, P; McNeil, C; Garbe, C; Loquai, C; Dreno, B; Thomas, L; Grob, JJ; Liszkay, G; Nyakas, M; Gutzmer, R; Pikiel, J; Grange, F; Hoeller, C; Ferraresi, V; Smylie, M; Schadendorf, D; Mortier, L; Svane, IM; Hennicken, D; Qureshi, A; Maio, M	Ipilimumab 10 mg/kg versus ipilimumab 3 mg/kg in patients with unresectable or metastatic melanoma: a randomised, double-blind, multicentre, phase 3 trial	LANCET ONCOLOGY	1470-2045	1474-5488	MAY	2017	18	5	611	622		10.1016/S1470-2045(17)30231-0	28359784
D'Angelo, SP; Larkin, J; Sosman, JA; Lebbe, C; Brady, B; Neyns, B; Schmidt, H; Hassel, JC; Hodi, FS; Lorigan, P; Savage, KJ; Miller, WH; Mohr, P; Marquez-Rodas, I; Charles, J; Kaatz, M; Sznol, M; Weber, JS; Shoushtari, AN; Ruisi, M; Jiang, J; Wolchok, JD	Efficacy and Safety of Nivolumab Alone or in Combination With Ipilimumab in Patients With Mucosal Melanoma: A Pooled Analysis	JOURNAL OF CLINICAL ONCOLOGY	0732-183X	1527-7755	JAN 10	2017	35	2	226	+		10.1200/JCO.2016.67.9258	28056206
Ryder, M; Callahan, M; Postow, MA; Wolchok, J; Fagin, JA	Endocrine-related adverse events following ipilimumab in patients with advanced melanoma: a comprehensive retrospective review from a single institution	ENDOCRINE-RELATED CANCER	1351-0088	1479-6821	APR	2014	21	2	371	381		10.1530/ERC-13-0499	24610577
Kiess, AP; Wolchok, JD; Barker, CA; Postow, MA; Tabar, V; Huse, JT; Chan, TA; Yamada, Y; Beal, K	Stereotactic Radiosurgery for Melanoma Brain Metastases in Patients Receiving Ipilimumab: Safety Profile and Efficacy of Combined Treatment	INTERNATIONAL JOURNAL OF RADIATION ONCOLOGY BIOLOGY PHYSICS	0360-3016	1879-355X	JUN 1	2015	92	2	368	375		10.1016/j.ijrobp.2015.01.004	25754629
Faje, AT; Sullivan, R; Lawrence, D; Tritos, NA; Fadden, R; Klibanski, A; Nachtigall, L	Ipilimumab-Induced Hypophysitis: A Detailed Longitudinal Analysis in a Large Cohort of Patients With Metastatic Melanoma	JOURNAL OF CLINICAL ENDOCRINOLOGY & METABOLISM	0021-972X	1945-7197	NOV	2014	99	11	4078	4085		10.1210/jc.2014-2306	25078147
Larkin, J; Minor, D; D'Angelo, S; Neyns, B; Smylie, M; Miller, WH; Gutzmer, R; Linette, G; Chmielowski, B; Lao, CD; Lorigan, P; Grossmann, K; Hassel, JC; Sznol, M; Daud, A; Sosman, J; Khushalani, N; Schadendorf, D; Hoeller, C; Walker, D; Kong, G; Horak, C; Weber, J	Overall Survival in Patients With Advanced Melanoma Who Received Nivolumab Versus Investigator's Choice Chemotherapy in CheckMate 037: A Randomized, Controlled, Open-Label Phase III Trial	JOURNAL OF CLINICAL ONCOLOGY	0732-183X	1527-7755	FEB 1	2018	36	4	383	+		10.1200/JCO.2016.71.8023	28671856
Schadendorf, D; Wolchok, JD; Hodi, FS; Chiarion-Sileni, V; Gonzalez, R; Rutkowski, P; Grob, JJ; Cowey, CL; Lao, CD; Chesney, J; Robert, C; Grossmann, K; McDermott, D; Walker, D; Bhore, R; Larkin, J; Postow, MA	Efficacy and Safety Outcomes in Patients With Advanced Melanoma Who Discontinued Treatment With Nivolumab and Ipilimumab Because of Adverse Events: A Pooled Analysis of Randomized Phase II and III Trials	JOURNAL OF CLINICAL ONCOLOGY	0732-183X	1527-7755	DEC 1	2017	35	34	3807	+		10.1200/JCO.2017.73.2289	28841387
Delyon, J; Mateus, C; Lefeuvre, D; Lanoy, E; Zitvogel, L; Chaput, N; Roy, S; Eggermont, AMM; Routier, E; Robert, C	Experience in daily practice with ipilimumab for the treatment of patients with metastatic melanoma: an early increase in lymphocyte and eosinophil counts is associated with improved survival	ANNALS OF ONCOLOGY	0923-7534	1569-8041	JUN	2013	24	6	1697	1703		10.1093/annonc/mdt027	23439861
Weber, JS; Gibney, G; Sullivan, RJ; Sosman, JA; Slingluff, CL; Lawrence, DP; Logan, TF; Schuchter, LM; Nair, S; Fecher, L; Buchbinder, EI; Berghorn, E; Ruisi, M; Kong, G; Jiang, J; Horak, C; Hodi, FS	Sequential administration of nivolumab and ipilimumab with a planned switch in patients with advanced melanoma (CheckMate 064): an open-label, randomised, phase 2 trial	LANCET ONCOLOGY	1470-2045	1474-5488	JUL	2016	17	7	943	955		10.1016/S1470-2045(16)30126-7	27269740
Auslander, N; Zhang, G; Lee, JS; Frederick, DT; Miao, BC; Moll, T; Tian, T; Wei, Z; Madan, S; Sullivan, RJ; Boland, G; Flaherty, K; Herlyn, M; Ruppin, E	Robust prediction of response to immune checkpoint blockade therapy in metastatic melanoma	NATURE MEDICINE	1078-8956	1546-170X	OCT	2018	24	10	1545	+		10.1038/s41591-018-0157-9	30127394
Kelderman, S; Heemskerk, B; van Tinteren, H; van den Brom, RRH; Hospers, GAP; van den Eertwegh, AJM; Kapiteijn, EW; de Groot, JWB; Soetekouw, P; Jansen, RL; Fiets, E; Furness, AJS; Renn, A; Krzystanek, M; Szallasi, Z; Lorigan, P; Gore, ME; Schumacher, TNM; Haanen, JBAG; Larkin, JMG; Blank, CU	Lactate dehydrogenase as a selection criterion for ipilimumab treatment in metastatic melanoma	CANCER IMMUNOLOGY IMMUNOTHERAPY	0340-7004	1432-0851	MAY	2014	63	5	449	458		10.1007/s00262-014-1528-9	24609989
Hersh, EM; O'Day, SJ; Powderly, J; Khan, KD; Pavlick, AC; Cranmer, LD; Samlowski, WE; Nichol, GM; Yellin, MJ; Weber, JS	A phase II multicenter study of ipilimumab with or without dacarbazine in chemotherapy-naive patients with advanced melanoma	INVESTIGATIONAL NEW DRUGS	0167-6997		JUN	2011	29	3	489	498		10.1007/s10637-009-9376-8	20082117
Topalian, SL; Hodi, FS; Brahmer, JR; Gettinger, SN; Smith, DC; McDermott, DF; Powderly, JD; Sosman, JA; Atkins, MB; Leming, PD; Spigel, DR; Antonia, SJ; Drilon, A; Wolchok, JD; Carvajal, RD; McHenry, MB; Hosein, F; Harbison, CT; Grosso, JF; Sznol, M	Five-Year Survival and Correlates Among Patients With Advanced Melanoma, Renal Cell Carcinoma, or Non-Small Cell Lung Cancer Treated With Nivolumab	JAMA ONCOLOGY	2374-2437	2374-2445	OCT	2019	5	10	1411	1420		10.1001/jamaoncol.2019.2187	31343665
Laubli, H; Balmelli, C; Bossard, M; Pfister, O; Glatz, K; Zippelius, A	Acute heart failure due to autoimmune myocarditis under pembrolizumab treatment for metastatic melanoma	JOURNAL FOR IMMUNOTHERAPY OF CANCER		2051-1426	APR 21	2015	3				11	10.1186/s40425-015-0057-1	25901283
Di Giacomo, AM; Ascierto, PA; Pilla, L; Santinami, M; Ferrucci, PF; Giannarelli, D; Marasco, A; Rivoltini, L; Simeone, E; Nicoletti, SVL; Fonsatti, E; Annesi, D; Queirolo, P; Testori, A; Ridolfi, R; Parmiani, G; Maio, M	Ipilimumab and fotemustine in patients with advanced melanoma (NIBIT-M1): an open-label, single-arm phase 2 trial	LANCET ONCOLOGY	1470-2045	1474-5488	SEP	2012	13	9	879	886		10.1016/S1470-2045(12)70324-8	22894884
Pollack, MH; Betof, A; Dearden, H; Rapazzo, K; Valentine, I; Brohl, AS; Ancell, KK; Long, GV; Menzies, AM; Eroglu, Z; Johnson, DB; Shoushtari, AN	Safety of resuming anti-PD-1 in patients with immune-related adverse events (irAEs) during combined anti-CTLA-4 and anti-PD1 in metastatic melanoma	ANNALS OF ONCOLOGY	0923-7534	1569-8041	JAN	2018	29	1	250	255		10.1093/annonc/mdx642	29045547
Liao, B; Shroff, S; Kamiya-Matsuoka, C; Tummala, S	Atypical neurological complications of ipilimumab therapy in patients with metastatic melanoma	NEURO-ONCOLOGY	1522-8517	1523-5866	APR	2014	16	4	589	593		10.1093/neuonc/nou001	24482447
Wolchok, JD; Hodi, FS; Weber, JS; Allison, JP; Urba, WJ; Robert, C; O'Day, SJ; Hoos, A; Humphrey, R; Berman, DM; Lonberg, N; Korman, AJ	Development of ipilimumab: a novel immunotherapeutic approach for the treatment of advanced melanoma	PHARMACEUTICAL SCIENCE TO IMPROVE THE HUMAN CONDITION: PRIX GALIEN USA 2012	0077-8923			2013	1291		1	13		10.1111/nyas.12180	23772560
Faje, AT; Lawrence, D; Flaherty, K; Freedman, C; Fadden, R; Rubin, K; Cohen, J; Sullivan, RJ	High-dose glucocorticoids for the treatment of ipilimumab-induced hypophysitis is associated with reduced survival in patients with melanoma	CANCER	0008-543X	1097-0142	SEP 15	2018	124	18	3706	3714		10.1002/cncr.31629	29975414
Gutzmer, R; Stroyakovskiy, D; Gogas, H; Robert, C; Lewis, K; Protsenko, S; Pereira, RP; Eigentler, T; Rutkowski, P; Demidov, L; Manikhas, GM; Yan, YB; Huang, KC; Uyei, A; McNally, V; McArthur, GA; Ascierto, PA	Atezolizumab, vemurafenib, and cobimetinib as first-line treatment for unresectable advanced BRAF(V600) mutation-positive melanoma (IMspire150): primary analysis of the randomised, double-blind, placebo-controlled, phase 3 trial	LANCET	0140-6736	1474-547X	JUN 13	2020	395	10240	1835	1844			32534646
Goff, SL; Dudley, ME; Citrin, DE; Somerville, RP; Wunderlich, JR; Danforth, DN; Zlott, DA; Yang, JC; Sherry, RM; Kammula, US; Klebanoff, CA; Hughes, MS; Restifo, NP; Langhan, MM; Shelton, TE; Lu, L; Kwong, MLM; Ilyas, S; Klemen, ND; Payabyab, EC; Morton, KE; Toomey, MA; Steinberg, SM; White, DE; Rosenberg, SA	Randomized, Prospective Evaluation Comparing Intensity of Lymphodepletion Before Adoptive Transfer of Tumor-Infiltrating Lymphocytes for Patients With Metastatic Melanoma	JOURNAL OF CLINICAL ONCOLOGY	0732-183X	1527-7755	JUL 10	2016	34	20	2389	U145		10.1200/JCO.2016.66.7220	27217459
Simeone, E; Gentilcore, G; Giannarelli, D; Grimaldi, AM; Caraco, C; Curvietto, M; Esposito, A; Paone, M; Palla, M; Cavalcanti, E; Sandomenico, F; Petrillo, A; Botti, G; Fulciniti, F; Palmieri, G; Queirolo, P; Marchetti, P; Ferraresi, V; Rinaldi, G; Pistillo, MP; Ciliberto, G; Mozzillo, N; Ascierto, PA	Immunological and biological changes during ipilimumab treatment and their potential correlation with clinical response and survival in patients with advanced melanoma	CANCER IMMUNOLOGY IMMUNOTHERAPY	0340-7004	1432-0851	JUL	2014	63	7	675	683		10.1007/s00262-014-1545-8	24695951
Rozeman, EA; Menzies, AM; van Akkooi, ACJ; Adhikari, C; Bierman, C; van de Wiel, BA; Scolyer, RA; Krijgsman, O; Sikorska, K; Eriksson, H; Broeks, A; van Thienen, JV; Guminski, AD; Acosta, AT; ter Meulen, S; Koenen, AM; Bosch, LJW; Shannon, K; Pronk, LM; Gonzalez, M; Ch'ng, S; Grijpink-Ongering, LG; Stretch, J; Heijmink, S; van Tinteren, H; Haanen, JBAG; Nieweg, OE; Klop, WMC; Zuur, CL; Saw, RPM; …	Identification of the optimal combination dosing schedule of neoadjuvant ipilimumab plus nivolumab in macroscopic stage III melanoma (OpACIN-neo): a multicentre, phase 2, randomised, controlled trial	LANCET ONCOLOGY	1470-2045	1474-5488	JUL	2019	20	7	948	960		10.1016/S1470-2045(19)30151-2	31160251
Ascierto, PA; Long, GV; Robert, C; Brady, B; Dutriaux, C; Di Giacomo, AM; Mortier, L; Hassel, JC; Rutkowski, P; McNeil, C; Kalinka-Warzocha, E; Savage, KJ; Hernberg, MM; Lebbe, C; Charles, J; Mihalcioiu, C; Chiarion-Sileni, V; Mauch, C; Cognetti, F; Ny, L; Arance, A; Svane, IM; Schadendorf, D; Gogas, H; Saci, A; Jiang, J; Rizzo, J; Atkinson, V	Survival Outcomes in Patients With Previously Untreated BRAF Wild-Type Advanced Melanoma Treated With Nivolumab Therapy Three-Year Follow-up of a Randomized Phase 3 Trial	JAMA ONCOLOGY	2374-2437	2374-2445	FEB	2019	5	2	187	194		10.1001/jamaoncol.2018.4514	30422243
Hwang, SJE; Carlos, G; Wakade, D; Byth, K; Kong, BY; Chou, S; Carlino, MS; Kefford, R; Fernandez-Penas, P	Cutaneous adverse events (AEs) of anti-programmed cell death (PD)-1 therapy in patients with metastatic melanoma: A single-institution cohort	JOURNAL OF THE AMERICAN ACADEMY OF DERMATOLOGY	0190-9622		MAR	2016	74	3	455	+		10.1016/j.jaad.2015.10.029	26793994
Wilgenhof, S; Corthals, J; Heirman, C; van Baren, N; Lucas, S; Kvistborg, P; Thielemans, K; Neyns, B	Phase II Study of Autologous Monocyte-Derived mRNA Electroporated Dendritic Cells (TriMixDC-MEL) Plus Ipilimumab in Patients With Pretreated Advanced Melanoma	JOURNAL OF CLINICAL ONCOLOGY	0732-183X	1527-7755	APR 20	2016	34	12	1330	+		10.1200/JCO.2015.63.4121	26926680
Larkin, J; Lao, CD; Urba, WJ; McDermott, DF; Horak, C; Jiang, J; Wolchok, JD	Efficacy and Safety of Nivolumab in Patients With BRAF V600 Mutant and BRAF Wild-Type Advanced Melanoma A Pooled Analysis of 4 Clinical Trials	JAMA ONCOLOGY	2374-2437	2374-2445	JUL	2015	1	4	433	440		10.1001/jamaoncol.2015.1184	26181250
Bronstein, Y; Ng, CS; Hwu, P; Hwu, WJ	Radiologic Manifestations of Immune-Related Adverse Events in Patients With Metastatic Melanoma Undergoing Anti-CTLA-4 Antibody Therapy	AMERICAN JOURNAL OF ROENTGENOLOGY	0361-803X		DEC	2011	197	6	W992	W1000		10.2214/AJR.10.6198	22109345
Albarel, F; Gaudy, C; Castinetti, F; Carre, T; Morange, I; Conte-Devolx, B; Grob, JJ; Brue, T	Long-term follow-up of ipilimumab-induced hypophysitis, a common adverse event of the anti-CTLA-4 antibody in melanoma	EUROPEAN JOURNAL OF ENDOCRINOLOGY	0804-4643	1479-683X	FEB	2015	172	2				10.1530/EJE-14-0845	25416723
Gibney, GT; Kudchadkar, RR; DeConti, RC; Thebeau, MS; Czupryn, MP; Tetteh, L; Eysmans, C; Richards, A; Schell, MJ; Fisher, KJ; Horak, CE; Inzunza, HD; Yu, B; Martinez, AJ; Younos, I; Weber, JS	Safety, Correlative Markers, and Clinical Results of Adjuvant Nivolumab in Combination with Vaccine in Resected High-Risk Metastatic Melanoma	CLINICAL CANCER RESEARCH	1078-0432	1557-3265	FEB 15	2015	21	4	712	720		10.1158/1078-0432.CCR-14-2468	25524312
Ribas, A; Lawrence, D; Atkinson, V; Agarwal, S; Miller, WH; Carlino, MS; Fisher, R; Long, GV; Hodi, FS; Tsoi, J; Grasso, CS; Mookerjee, B; Zhao, Q; Ghori, R; Moreno, BH; Ibrahim, N; Hamid, O	Combined BRAF and MEK inhibition with PD-1 blockade immunotherapy in BRAF-mutant melanoma	NATURE MEDICINE	1078-8956	1546-170X	JUN	2019	25	6	936	+		10.1038/s41591-019-0476-5	31171879
Jang, S; Atkins, MB	Which drug, and when, for patients with BRAF-mutant melanoma?	LANCET ONCOLOGY	1470-2045	1474-5488	FEB	2013	14	2	E60	E69		10.1016/S1470-2045(12)70539-9	23369684
Long, GV; Atkinson, V; Cebon, JS; Jameson, MB; Fitzharris, BM; McNeil, CM; Hill, AG; Ribas, A; Atkins, MB; Thompson, JA; Hwu, WJ; Hodi, FS; Menzies, AM; Guminski, AD; Kefford, R; Kong, BY; Tamjid, B; Srivastava, A; Lomax, AJ; Islam, M; Shu, XX; Ebbinghaus, S; Ibrahim, N; Carlino, MS	Standard-dose pembrolizumab in combination with reduced-dose ipilimumab for patients with advanced melanoma (KEYNOTE-029): an open-label, phase 1b trial	LANCET ONCOLOGY	1470-2045	1474-5488	SEP	2017	18	9	1202	1210		10.1016/S1470-2045(17)30428-X	28729151
Chen, LD; Douglass, J; Kleinberg, L; Ye, XB; Marciscano, AE; Forde, PM; Brahmer, J; Lipson, E; Sharfman, W; Hammers, H; Naidoo, J; Bettegowda, C; Lim, M; Redmond, KJ	Concurrent Immune Checkpoint Inhibitors and Stereotactic Radiosurgery for Brain Metastases in Non-Small Cell Lung Cancer, Melanoma, and Renal Cell Carcinoma	INTERNATIONAL JOURNAL OF RADIATION ONCOLOGY BIOLOGY PHYSICS	0360-3016	1879-355X	MAR 15	2018	100	4	916	925		10.1016/j.ijrobp.2017.11.041	29485071
Sznol, M; Ferrucci, PF; Hogg, D; Atkins, MB; Wolter, P; Guidoboni, M; Lebbe, C; Kirkwood, JM; Schachter, J; Daniels, GA; Hassel, J; Cebon, J; Gerritsen, W; Atkinson, V; Thomas, L; McCaffrey, J; Power, D; Walker, D; Bhore, R; Jiang, J; Hodi, FS; Wolchok, JD	Pooled Analysis Safety Profile of Nivolumab and Ipilimumab Combination Therapy in Patients With Advanced Melanoma	JOURNAL OF CLINICAL ONCOLOGY	0732-183X	1527-7755	DEC 1	2017	35	34	3815	+		10.1200/JCO.2016.72.1167	28915085
Ribas, A; Medina, T; Kummar, S; Amin, A; Kalbasi, A; Drabick, JJ; Barve, M; Daniels, GA; Wong, DJ; Schmidt, EV; Candia, AF; Coffmanm, RL; Leung, ACF; Janssen, RS	SD-101 in Combination with Pembrolizumab in Advanced Melanoma: Results of a Phase Ib, Multicenter Study	CANCER DISCOVERY	2159-8274	2159-8290	OCT	2018	8	10	1250	1257		10.1158/2159-8290.CD-18-0280	30154193
Larkin, J; Chmielowski, B; Lao, CD; Hodi, FS; Sharfman, W; Weber, J; Suijkerbuijk, KPM; Azevedo, S; Li, HW; Reshef, D; Avila, A; Reardon, DA	Neurologic Serious Adverse Events Associated with Nivolumab Plus Ipilimumab or Nivolumab Alone in Advanced Melanoma, Including a Case Series of Encephalitis	ONCOLOGIST	1083-7159	1549-490X	JUN	2017	22	6	709	718		10.1634/theoncologist.2016-0487	28495807
Zimmer, L; Vaubel, J; Mohr, P; Hauschild, A; Utikal, J; Simon, J; Garbe, C; Herbst, R; Enk, A; Kampgen, E; Livingstone, E; Bluhm, L; Rompel, R; Griewank, KG; Fluck, M; Schilling, B; Schadendorf, D	Phase II DeCOG-Study of Ipilimumab in Pretreated and Treatment-Naive Patients with Metastatic Uveal Melanoma	PLOS ONE	1932-6203		MAR 11	2015	10	3			e0118564	10.1371/journal.pone.0118564	25761109
Tirumani, SH; Ramaiya, NH; Keraliya, A; Bailey, ND; Ott, PA; Hodi, FS; Nishino, M	Radiographic Profiling of Immune-Related Adverse Events in Advanced Melanoma Patients Treated with Ipilimumab	CANCER IMMUNOLOGY RESEARCH	2326-6066	2326-6074	OCT	2015	3	10	1185	1192		10.1158/2326-6066.CIR-15-0102	26100356
Ascierto, PA; Ferrucci, PF; Fisher, R; Del Vecchio, M; Atkinson, V; Schmidt, H; Schachter, J; Queirolo, P; Long, GV; Di Giacomo, AM; Svane, IM; Lotem, M; Bar-Sela, G; Couture, F; Mookerjee, B; Ghori, R; Ibrahim, N; Moreno, BH; Ribas, A	Dabrafenib, trametinib and pembrolizumab or placebo in BRAF-mutant melanoma	NATURE MEDICINE	1078-8956	1546-170X	JUN	2019	25	6	941	+		10.1038/s41591-019-0448-9	31171878
Spain, L; Walls, G; Julve, M; O'Meara, K; Schmid, T; Kalaitzaki, E; Turajlic, S; Gore, M; Rees, J; Larkin, J	Neurotoxicity from immune-checkpoint inhibition in the treatment of melanoma: a single centre experience and review of the literature	ANNALS OF ONCOLOGY	0923-7534	1569-8041	FEB	2017	28	2	377	385		10.1093/annonc/mdw558	28426103
Del Castillo, M; Romero, FA; Arguello, E; Kyi, C; Postow, MA; Redelman-Sidi, G	The Spectrum of Serious Infections Among Patients Receiving Immune Checkpoint Blockade for the Treatment of Melanoma	CLINICAL INFECTIOUS DISEASES	1058-4838	1537-6591	DEC 1	2016	63	11	1490	1493		10.1093/cid/ciw539	27501841
Eggermont, AMM; Kicinski, M; Blank, CU; Mandala, M; Long, GGV; Atkinson, V; Dalle, S; Haydon, A; Khattak, A; Carlino, MS; Sandhu, S; Larkin, J; Puig, S; Ascierto, PA; Rutkowski, P; Schadendorf, D; Koornstra, R; Hernandez-Aya, L; Di Giacomo, AM; van den Eertwegh, AJM; Grob, JJ; Gutzmer, R; Jamal, R; Lorigan, PC; Krepler, C; Ibrahim, N; Marreaud, S; van Akkooi, A; Robert, C; Suciu, S	Association Between Immune-Related Adverse Events and Recurrence-Free Survival Among Patients With Stage III Melanoma Randomized to Receive Pembrolizumab or Placebo A Secondary Analysis of a Randomized Clinical Trial	JAMA ONCOLOGY	2374-2437	2374-2445	APR	2020	6	4	519	527		10.1001/jamaoncol.2019.5570	31895407
Samaik, AA; Yu, B; Yu, DH; Morelli, D; Hall, M; Bogle, D; Yan, LL; Targan, S; Solomon, J; Nichol, G; Yellin, M; Weber, JS	Extended Dose Ipilimumab with a Peptide Vaccine: Immune Correlates Associated with Clinical Benefit in Patients with Resected High-Risk Stage IIIc/IV Melanoma	CLINICAL CANCER RESEARCH	1078-0432	1557-3265	FEB 15	2011	17	4	896	906		10.1158/1078-0432.CCR-10-2463	21106722
Ascierto, PA; Del Vecchio, M; Mandala, M; Gogas, H; Arance, AM; Dalle, S; Cowey, CL; Schenker, M; Grob, JJ; Chiarion-Sileni, V; Marquez-Rodas, I; Butler, MO; Maio, M; Middleton, MR; de la Cruz-Merino, L; Arenberger, P; Atkinson, V; Hill, A; Fecher, LA; Millward, M; Khushalani, NI; Queirolo, P; Lobo, M; de Pril, V; Loffredo, J; Larkin, J; Weber, J	Adjuvant nivolumab versus ipilimumab in resected stage IIIB-C and stage IV melanoma (CheckMate 238): 4-year results from a multicentre, double-blind, randomised, controlled, phase 3 trial	LANCET ONCOLOGY	1470-2045	1474-5488	NOV	2020	21	11	1465	1477		10.1016/S1470-2045(20)30494-0	32961119
Luke, JJ; Callahan, MK; Postow, MA; Romano, E; Ramaiya, N; Bluth, M; Giobbie-Hurder, A; Lawrence, DP; Ibrahim, N; Ott, PA; Flaherty, KT; Sullivan, RJ; Harding, JJ; D'Angelo, S; Dickson, M; Schwartz, GK; Chapman, PB; Wolchok, JD; Hodi, FS; Carvajal, RD	Clinical Activity of Ipilimumab for Metastatic Uveal Melanoma	CANCER	0008-543X	1097-0142	OCT 15	2013	119	20	3687	3695		10.1002/cncr.28282	23913718
Lebbe, C; Meyer, N; Mortier, L; Marquez-Rodas, I; Robert, C; Rutkowski, P; Menzies, AM; Eigentler, T; Ascierto, PA; Smylie, M; Schadendorf, D; Ajaz, M; Svane, IM; Gonzalez, R; Rollin, L; Lord-Bessen, J; Saci, A; Grigoryeva, E; Pigozzo, J	Evaluation of Two Dosing Regimens for Nivolumab in Combination With Ipilimumab in Patients With Advanced Melanoma: Results From the Phase IIIb/IV CheckMate 511 Trial	JOURNAL OF CLINICAL ONCOLOGY	0732-183X	1527-7755	APR 10	2019	37	11	867	+		10.1200/JCO.18.01998	30811280
Lim, SY; Lee, JH; Gide, TN; Menzies, AM; Guminski, A; Carlino, MS; Breen, EJ; Yang, JYH; Ghazanfar, S; Kefford, RF; Scolyer, RA; Long, GV; Rizos, H	Circulating Cytokines Predict Immune-Related Toxicity in Melanoma Patients Receiving Anti-PD-1-Based Immunotherapy	CLINICAL CANCER RESEARCH	1078-0432	1557-3265	MAR 1	2019	25	5	1557	1563		10.1158/1078-0432.CCR-18-2795	30409824
Ott, PA; Hu-Lieskovan, S; Chmielowski, B; Govindan, R; Naing, A; Bhardwaj, N; Margolin, K; Awad, MM; Hellmann, MD; Lin, JJ; Friedlander, T; Bushway, ME; Balogh, KN; Sciuto, TE; Kohler, V; Turnbull, SJ; Besada, R; Curran, RR; Trapp, B; Scherer, J; Poran, A; Harjanto, D; Barthelme, D; Ting, YS; Dong, JZ; Ware, Y; Huang, YT; Huang, ZP; Wanamaker, A; Cleary, LD; Moles, MA; Manson, K; Greshock, J; Kho…	A Phase Ib Trial of Personalized Neoantigen Therapy Plus Anti-PD-1 in Patients with Advanced Melanoma, Non-small Cell Lung Cancer, or Bladder Cancer	CELL	0092-8674	1097-4172	OCT 15	2020	183	2	347	+		10.1016/j.cell.2020.08.053	33064988
Kluger, HM; Chiang, V; Mahajan, A; Zito, CR; Sznol, M; Tran, T; Weiss, SA; Cohen, JV; Yu, J; Hegde, U; Perrotti, E; Anderson, G; Ralabate, A; Kluger, Y; Wei, W; Goldberg, SB; Jilaveanu, LB	Long-Term Survival of Patients With Melanoma With Active Brain Metastases Treated With Pembrolizumab on a Phase II Trial	JOURNAL OF CLINICAL ONCOLOGY	0732-183X	1527-7755	JAN 1	2019	37	1	52	+		10.1200/JCO.18.00204	30407895
Jacquelot, N; Roberti, MP; Enot, DP; Rusakiewicz, S; Ternes, N; Jegou, S; Woods, DM; Sodre, AL; Hansen, M; Meirow, Y; Sade-Feldman, M; Burra, A; Kwek, SS; Flament, C; Messaoudene, M; Duong, CPM; Chen, L; Kwon, BS; Anderson, AC; Kuchroo, VK; Weide, B; Aubin, F; Borg, C; Dalle, S; Beatrix, O; Ayyoub, M; Balme, B; Tomasic, G; Di Giacomo, AM; Maio, M; Schadendorf, D; Melero, I; Dreno, B; Khammari, A;…	Predictors of responses to immune checkpoint blockade in advanced melanoma	NATURE COMMUNICATIONS	2041-1723		SEP 19	2017	8				592	10.1038/s41467-017-00608-2	28928380
Pasquali, S; Hadjinicolaou, AV; Sileni, VC; Rossi, CR; Mocellin, S	Systemic treatments for metastatic cutaneous melanoma	COCHRANE DATABASE OF SYSTEMATIC REVIEWS	1469-493X	1361-6137		2018		2			CD011123	10.1002/14651858.CD011123.pub2	29405038
Min, L; Vaidya, A; Becker, C	Thyroid autoimmunity and ophthalmopathy related to melanoma biological therapy	EUROPEAN JOURNAL OF ENDOCRINOLOGY	0804-4643	1479-683X	FEB	2011	164	2	303	307		10.1530/EJE-10-0833	21088057
Koelzer, VH; Rothschild, SI; Zihler, D; Wicki, A; Willi, B; Willi, N; Voegeli, M; Cathomas, G; Zippelius, A; Mertz, KD	Systemic inflammation in a melanoma patient treated with immune checkpoint inhibitors-an autopsy study	JOURNAL FOR IMMUNOTHERAPY OF CANCER		2051-1426	MAR 15	2016	4				13	10.1186/s40425-016-0117-1	26981243
Barker, CA; Postow, MA; Khan, SA; Beal, K; Parhar, PK; Yamada, Y; Lee, NY; Wolchok, JD	Concurrent Radiotherapy and Ipilimumab Immunotherapy for Patients with Melanoma	CANCER IMMUNOLOGY RESEARCH	2326-6066	2326-6074	AUG	2013	1	2	92	98		10.1158/2326-6066.CIR-13-0082	24777500
de Filette, J; Jansen, Y; Schreuer, M; Everaert, H; Velkeniers, B; Neyns, B; Bravenboer, B	Incidence of Thyroid-Related Adverse Events in Melanoma Patients Treated With Pembrolizumab	JOURNAL OF CLINICAL ENDOCRINOLOGY & METABOLISM	0021-972X	1945-7197	NOV	2016	101	11	4431	4439		10.1210/jc.2016-2300	27571185
Robert, C; Schadendorf, D; Messina, M; Hodi, FS; O'Day, S	Efficacy and Safety of Retreatment with Ipilimumab in Patients with Pretreated Advanced Melanoma Who Progressed after Initially Achieving Disease Control	CLINICAL CANCER RESEARCH	1078-0432		APR 15	2013	19	8	2232	2239		10.1158/1078-0432.CCR-12-3080	23444228
Morganstein, DL; Lai, Z; Spain, L; Diem, S; Levine, D; Mace, C; Gore, M; Larkin, J	Thyroid abnormalities following the use of cytotoxic T-lymphocyte antigen-4 and programmed death receptor protein-1 inhibitors in the treatment of melanoma	CLINICAL ENDOCRINOLOGY	0300-0664	1365-2265	APR	2017	86	4	614	620		10.1111/cen.13297	28028828
Luke, JJ; Ott, PA	PD-1 pathway inhibitors: The next generation of immunotherapy for advanced melanoma	ONCOTARGET		1949-2553	FEB 28	2015	6	6	3479	3492		10.18632/oncotarget.2980	25682878
Nakamura, Y; Tanaka, R; Asami, Y; Teramoto, Y; Imamura, T; Sato, S; Maruyama, H; Fujisawa, Y; Matsuya, T; Fujimoto, M; Yamamoto, A	Correlation between vitiligo occurrence and clinical benefit in advanced melanoma patients treated with nivolumab: A multi-institutional retrospective study	JOURNAL OF DERMATOLOGY	0385-2407	1346-8138	FEB	2017	44	2	117	122		10.1111/1346-8138.13520	27510892
Nakamura, Y; Kitano, S; Takahashi, A; Tsutsumida, A; Namikawa, K; Tanese, K; Abe, T; Funakoshi, T; Yamamoto, N; Amagai, M; Yamazaki, N	Nivolumab for advanced melanoma: pretreatment prognostic factors and early outcome markers during therapy	ONCOTARGET		1949-2553	NOV 22	2016	7	47	77404	77415		10.18632/oncotarget.12677	27764805
Feng, Y; Roy, A; Masson, E; Chen, TT; Humphrey, R; Weber, JS	Exposure-Response Relationships of the Efficacy and Safety of Ipilimumab in Patients with Advanced Melanoma	CLINICAL CANCER RESEARCH	1078-0432	1557-3265	JUL 15	2013	19	14	3977	3986		10.1158/1078-0432.CCR-12-3243	23741070
Callahan, MK; Kluger, H; Postow, MA; Segal, NH; Lesokhin, A; Atkins, MB; Kirkwood, JM; Krishnan, S; Bhore, R; Horak, C; Wolchok, JD; Sznol, M	Nivolumab Plus Ipilimumab in Patients With Advanced Melanoma: Updated Survival, Response, and Safety Data in a Phase I Dose-Escalation Study	JOURNAL OF CLINICAL ONCOLOGY	0732-183X	1527-7755	FEB 1	2018	36	4	391	+		10.1200/JCO.2017.72.2850	29040030
Gutzmer, R; Koop, A; Meier, F; Hassel, JC; Terheyden, P; Zimmer, L; Heinzerling, L; Ugurel, S; Pfohler, C; Gesierich, A; Livingstone, E; Satzger, I; Kahler, KC	Programmed cell death protein-1 (PD-1) inhibitor therapy in patients with advanced melanoma and preexisting autoimmunity or ipilimumab-triggered autoimmunity	EUROPEAN JOURNAL OF CANCER	0959-8049	1879-0852	APR	2017	75		24	32		10.1016/j.ejca.2016.12.038	28214654
Postow, MA; Luke, JJ; Bluth, DJ; Ramaiya, N; Panageas, KS; Lawrence, DP; Ibrahim, N; Flaherty, KT; Sullivan, RJ; Ott, PA; Callahan, DK; Harding, JJ; D'Angelo, SP; Dickson, AA; Schwartz, GK; Chapman, PB; Gnjatic, S; Wolchok, JD; Hodi, FS; Carvajal, RD	Ipilimumab for Patients With Advanced Mucosal Melanoma	ONCOLOGIST	1083-7159		JUN	2013	18	6	726	732		10.1634/theoncologist.2012-0464	23716015
Indini, A; Di Guardo, L; Cimminiello, C; Prisciandaro, M; Randon, G; De Braud, F; Del Vecchio, M	Immune-related adverse events correlate with improved survival in patients undergoing anti-PD1 immunotherapy for metastatic melanoma	JOURNAL OF CANCER RESEARCH AND CLINICAL ONCOLOGY	0171-5216	1432-1335	FEB	2019	145	2	511	521		10.1007/s00432-018-2819-x	30539281
Lebbe, C; Weber, JS; Maio, M; Neyns, B; Harmankaya, K; Hamid, O; O'Day, SJ; Konto, C; Cykowski, L; McHenry, MB; Wolchok, JD	Survival follow-up and ipilimumab retreatment of patients with advanced melanoma who received ipilimumab in prior phase II studies	ANNALS OF ONCOLOGY	0923-7534	1569-8041	NOV	2014	25	11	2277	2284		10.1093/annonc/mdu441	25210016
Hamid, O; Puzanov, I; Dummer, R; Schachter, J; Daud, A; Schadendorf, D; Blank, C; Cranmer, LD; Robert, C; Pavlick, AC; Gonzalez, R; Hodi, FS; Ascierto, PA; Salama, AKS; Margolin, KA; Gangadhar, TC; Wei, ZW; Ebbinghaus, S; Ibrahim, N; Ribas, A	Final analysis of a randomised trial comparing pembrolizumab versus investigator-choice chemotherapy for ipilimumab-refractory advanced melanoma	EUROPEAN JOURNAL OF CANCER	0959-8049	1879-0852	NOV	2017	86		37	45		10.1016/j.ejca.2017.07.022	28961465
Schreuer, M; Jansen, Y; Planken, S; Chevolet, I; Seremet, T; Kruse, V; Neyns, B	Combination of dabrafenib plus trametinib for BRAF and MEK inhibitor pretreated patients with advanced BRAF(V600)-mutant melanoma: an open-label, single arm, dual-centre, phase 2 clinical trial	LANCET ONCOLOGY	1470-2045	1474-5488	APR	2017	18	4	464	472		10.1016/S1470-2045(17)30171-7	28268064
Shirai, T; Sano, T; Kamijo, F; Saito, N; Miyake, T; Kodaira, M; Katoh, N; Nishie, K; Okuyama, R; Uhara, H	Acetylcholine receptor binding antibody-associated myasthenia gravis and rhabdomyolysis induced by nivolumab in a patient with melanoma	JAPANESE JOURNAL OF CLINICAL ONCOLOGY	0368-2811	1465-3621	JAN	2016	46	1	86	88		10.1093/jjco/hyv158	26491202
Del Vecchio, M; Di Guardo, L; Ascierto, PA; Grimaldi, AM; Sileni, VC; Pigozzo, J; Ferraresi, V; Nuzzo, C; Rinaldi, G; Testori, A; Ferrucci, PF; Marchetti, P; De Galitiis, F; Queirolo, P; Tornari, E; Marconcini, R; Calabro, L; Maio, M	Efficacy and safety of ipilimumab 3 mg/kg in patients with pretreated, metastatic, mucosal melanoma	EUROPEAN JOURNAL OF CANCER	0959-8049	1879-0852	JAN	2014	50	1	121	127		10.1016/j.ejca.2013.09.007	24100024
Di Giacomo, AM; Calabro, L; Danielli, R; Fonsatti, E; Bertocci, E; Pesce, I; Fazio, C; Cutaia, O; Giannarelli, D; Miracco, C; Biagioli, M; Altomonte, M; Maio, M	Long-term survival and immunological parameters in metastatic melanoma patients who responded to ipilimumab 10 mg/kg within an expanded access programme	CANCER IMMUNOLOGY IMMUNOTHERAPY	0340-7004	1432-0851	JUN	2013	62	6	1021	1028		10.1007/s00262-013-1418-6	23591982
Dummer, R; Hauschild, A; Santinami, M; Atkinson, V; Mandala, M; Kirkwood, JM; Sileni, VC; Larkin, J; Nyakas, M; Dutriaux, C; Haydon, A; Robert, C; Mortier, L; Schachter, J; Lesimple, T; Plummer, R; Dasgupta, K; Gasal, E; Tan, M; Long, GV; Schadendorf, D	Five-Year Analysis of Adjuvant Dabrafenib plus Trametinib in Stage III Melanoma	NEW ENGLAND JOURNAL OF MEDICINE	0028-4793	1533-4406	SEP 17	2020	383	12	1139	1148		10.1056/NEJMoa2005493	32877599
Maio, M; Danielli, R; Chiarion-Sileni, V; Pigozzo, J; Parmiani, G; Ridolfi, R; De Rosa, F; Del Vecchio, M; Di Guardo, L; Queirolo, P; Picasso, V; Marchetti, P; De Galitiis, F; Mandala, M; Guida, M; Simeone, E; Ascierto, PA	Efficacy and safety of ipilimumab in patients with pre-treated, uveal melanoma	ANNALS OF ONCOLOGY	0923-7534	1569-8041	NOV	2013	24	11	2911	2915		10.1093/annonc/mdt376	24067719
Daly, LE; Power, DG; O'Reilly, A; Donnellan, P; Cushen, SJ; O'Sullivan, K; Twomey, M; Woodlock, DP; Redmond, HP; Ryan, AM	The impact of body composition parameters on ipilimumab toxicity and survival in patients with metastatic melanoma	BRITISH JOURNAL OF CANCER	0007-0920	1532-1827	JAN 31	2017	116	3	310	317		10.1038/bjc.2016.431	28072766
Queirolo, P; Spagnolo, F; Ascierto, PA; Simeone, E; Marchetti, P; Scoppola, A; Del Vecchio, M; Di Guardo, L; Maio, M; Di Giacomo, AM; Antonuzzo, A; Cognetti, F; Ferraresi, V; Ridolfi, L; Guidoboni, M; Guida, M; Pigozzo, J; Sileni, VC	Efficacy and safety of ipilimumab in patients with advanced melanoma and brain metastases	JOURNAL OF NEURO-ONCOLOGY	0167-594X	1573-7373	MAY	2014	118	1	109	116		10.1007/s11060-014-1400-y	24532241
Conniot, J; Scomparin, A; Peres, C; Yeini, E; Pozzi, S; Matos, AI; Kleiner, R; Moura, LIF; Zupancic, E; Viana, AS; Doron, H; Gois, PMP; Erez, N; Jung, S; Satchi-Fainaro, R; Florindo, HF	Immunization with mannosylated nanovaccines and inhibition of the immune-suppressing microenvironment sensitizes melanoma to immune checkpoint modulators	NATURE NANOTECHNOLOGY	1748-3387	1748-3395	SEP	2019	14	9	891	+		10.1038/s41565-019-0512-0	31384037
Weber, JS; Amin, A; Minor, D; Siegel, J; Berman, D; O'Day, SJ	Safety and clinical activity of ipilimumab in melanoma patients with brain metastases: retrospective analysis of data from a phase 2 trial	MELANOMA RESEARCH	0960-8931	1473-5636	DEC	2011	21	6	530	534		10.1097/CMR.0b013e32834d3d88	22051508
Kozar, I; Margue, C; Rothengatter, S; Haan, C; Kreis, S	Many ways to resistance: How melanoma cells evade targeted therapies	BIOCHIMICA ET BIOPHYSICA ACTA-REVIEWS ON CANCER	0304-419X	1879-2561	APR	2019	1871	2	313	322		10.1016/j.bbcan.2019.02.002	30776401
Di Giacomo, AM; Ascierto, PA; Queirolo, P; Pilla, L; Ridolfi, R; Santinami, M; Testori, A; Simeone, E; Guidoboni, M; Maurichi, A; Orgiano, L; Spadola, G; Del Vecchio, M; Danielli, R; Calabro, L; Annesi, D; Giannarelli, D; Maccalli, C; Fonsatti, E; Parmiani, G; Maio, M	Three-year follow-up of advanced melanoma patients who received ipilimumab plus fotemustine in the Italian Network for Tumor Biotherapy (NIBIT)-M1 phase II study	ANNALS OF ONCOLOGY	0923-7534	1569-8041	APR	2015	26	4	798	803		10.1093/annonc/mdu577	25538176
Geoerger, B; Kang, HJ; Yalon-Oren, M; Marshall, LV; Vezina, C; Pappo, A; Laetsch, TW; Petrilli, AS; Ebinger, M; Toporski, J; Glade-Bender, J; Nicholls, W; Fox, E; DuBois, SG; Macy, ME; Cohn, SL; Pathiraja, K; Diede, SJ; Ebbinghaus, S; Pinto, N	Pembrolizumab in paediatric patients with advanced melanoma or a PD-L1-positive, advanced, relapsed, or refractory solid tumour or lymphoma (KEYNOTE-051): interim analysis of an open-label, single-arm, phase 1-2 trial	LANCET ONCOLOGY	1470-2045	1474-5488	JAN	2020	21	1	121	133		10.1016/S1470-2045(19)30671-0	31812554
Long, GV; Weber, JS; Larkin, J; Atkinson, V; Grob, JJ; Schadendorf, D; Dummer, R; Robert, C; Marquez-Rodas, I; McNeil, C; Schmidt, H; Briscoe, K; Baurain, JF; Hodi, FS; Wolchok, JD	Nivolumab for Patients With Advanced Melanoma Treated Beyond Progression Analysis of 2 Phase 3 Clinical Trials	JAMA ONCOLOGY	2374-2437	2374-2445	NOV	2017	3	11	1511	1519		10.1001/jamaoncol.2017.1588	28662232
Sinha, R; Edmonds, K; Newton-Bishop, JA; Gore, ME; Larkin, J; Fearfield, L	Cutaneous adverse events associated with vemurafenib in patients with metastatic melanoma: practical advice on diagnosis, prevention and management of the main treatment-related skin toxicities	BRITISH JOURNAL OF DERMATOLOGY	0007-0963	1365-2133	NOV	2012	167	5	987	994		10.1111/bjd.12010	22913467
Johnson, DB; Puzanov, I; Kelley, MC	Talimogene laherparepvec (T-VEC) for the treatment of advanced melanoma	IMMUNOTHERAPY	1750-743X	1750-7448		2015	7	6	611	619		10.2217/IMT.15.35	26098919
Danielli, R; Ridolfi, R; Chiarion-Sileni, V; Queirolo, P; Testori, A; Plummer, R; Boitano, M; Calabro, L; De Rossi, C; Di Giacomo, AM; Ferrucci, PF; Ridolfi, L; Altomonte, M; Miracco, C; Balestrazzi, A; Maio, M	Ipilimumab in pretreated patients with metastatic uveal melanoma: safety and clinical efficacy	CANCER IMMUNOLOGY IMMUNOTHERAPY	0340-7004	1432-0851	JAN	2012	61	1	41	48		10.1007/s00262-011-1089-0	21833591
Zimmer, L; Livingstone, E; Hassel, JC; Fluck, M; Eigentler, T; Loquai, C; Haferkamp, S; Gutzmer, R; Meier, F; Mohr, P; Hauschild, A; Schilling, B; Menzer, C; Kieker, F; Dippel, E; Rosch, A; Simon, JC; Conrad, B; Korner, S; Windemuth-Kieselbach, C; Schwarz, L; Garbe, C; Becker, JC; Schadendorf, D	Adjuvant nivolumab plus ipilimumab or nivolumab monotherapy versus placebo in patients with resected stage IV melanoma with no evidence of disease (IMMUNED): a randomised, double-blind, placebo-controlled, phase 2 trial	LANCET	0140-6736	1474-547X	MAY 16	2020	395	10236	1558	1568		10.1016/S0140-6736(20)30417-7	32416781
Kahler, KC; Hassel, JC; Heinzerling, L; Loquai, C; Moessner, R; Ugurel, S; Zimmer, L; Gutzmer, R	Management of side effects of immune checkpoint blockade by anti-CTLA-4 and anti-PD-1 antibodies in metastatic melanoma	JOURNAL DER DEUTSCHEN DERMATOLOGISCHEN GESELLSCHAFT	1610-0379	1610-0387	JUL	2016	14	7	662	681		10.1111/ddg.13047	27373240
Chan, MMK; Kefford, RF; Carlino, M; Clements, A; Manoliosz, N	Arthritis and Tenosynovitis Associated With the Anti-PD1 Antibody Pembrolizumab in Metastatic Melanoma	JOURNAL OF IMMUNOTHERAPY	1524-9557	1537-4513	JAN	2015	38	1	37	39		10.1097/CJI.0000000000000060	25415286
Shoushtari, AN; Friedman, CF; Navid-Azarbaijani, P; Postow, MA; Callahan, MK; Momtaz, P; Panageas, KS; Wolchok, JD; Chapman, PB	Measuring Toxic Effects and Time to Treatment Failure for Nivolumab Plus Ipilimumab in Melanoma	JAMA ONCOLOGY	2374-2437	2374-2445	JAN	2018	4	1	98	101		10.1001/jamaoncol.2017.2391	28817755
Carlos, G; Anforth, R; Chou, S; Clements, A; Fernandez-Penas, P	A case of bullous pemphigoid in a patient with metastatic melanoma treated with pembrolizumab	MELANOMA RESEARCH	0960-8931	1473-5636	JUN	2015	25	3	265	268		10.1097/CMR.0000000000000155	25831416
Tetzlaff, MT; Nelson, KC; Diab, A; Staerkel, GA; Nagarajan, P; Torres-Cabala, CA; Chasen, BA; Wargo, JA; Prieto, VG; Amaria, RN; Curry, JL	Granulomatous/sarcoid-like lesions associated with checkpoint inhibitors: a marker of therapy response in a subset of melanoma patients	JOURNAL FOR IMMUNOTHERAPY OF CANCER	2051-1426		FEB 12	2018	6				14	10.1186/s40425-018-0323-0	29433571
Judd, J; Zibelman, M; Handorf, E; O'Neill, J; Ramamurthy, C; Bentota, S; Doyle, J; Uzzo, RG; Bauman, J; Borghaei, H; Plimack, ER; Mehra, R; Geynisman, DM	Immune-Related Adverse Events as a Biomarker in Non-Melanoma Patients Treated with Programmed Cell Death 1 Inhibitors	ONCOLOGIST	1083-7159	1549-490X	OCT	2017	22	10	1232	1237		10.1634/theoncologist.2017-0133	28652280
Theurich, S; Rothschild, SI; Hoffmann, M; Fabri, M; Sommer, A; Garcia-Marquez, M; Thelen, M; Schill, C; Merki, R; Schmid, T; Koeberle, D; Zippelius, A; Baues, C; Mauch, C; Tigges, C; Kreuter, A; Borggrefe, J; von Bergwelt-Baildon, M; Schlaak, M	Local Tumor Treatment in Combination with Systemic Ipilimumab Immunotherapy Prolongs Overall Survival in Patients with Advanced Malignant Melanoma	CANCER IMMUNOLOGY RESEARCH	2326-6066	2326-6074	SEP 2	2016	4	9	744	754		10.1158/2326-6066.CIR-15-0156	27466265
Redman, JM; Gibney, GT; Atkins, MB	Advances in immunotherapy for melanoma	BMC MEDICINE	1741-7015		FEB 6	2016	14				20	10.1186/s12916-016-0571-0	26850630
Geisler, BP; Raad, RA; Esaian, D; Sharon, E; Schwartz, DR	Apical ballooning and cardiomyopathy in a melanoma patient treated with ipilimumab: a case of takotsubo-like syndrome	JOURNAL FOR IMMUNOTHERAPY OF CANCER		2051-1426	FEB 17	2015	3				4	10.1186/s40425-015-0048-2	25705383
Sileni, VC; Pigozzo, J; Ascierto, PA; Grimaldi, AM; Maio, M; Di Guardo, L; Marchetti, P; de Rosa, F; Nuzzo, C; Testori, A; Cocorocchio, E; Bernengo, MG; Guida, M; Marconcini, R; Merelli, B; Parmiani, G; Rinaldi, G; Aglietta, M; Grosso, M; Queirolo, P	Efficacy and safety of ipilimumab in elderly patients with pretreated advanced melanoma treated at Italian centres through the expanded access programme	JOURNAL OF EXPERIMENTAL & CLINICAL CANCER RESEARCH	1756-9966		APR 4	2014	33				30	10.1186/1756-9966-33-30	24708900
Byrne, EH; Fisher, DE	Immune and Molecular Correlates in Melanoma Treated With Immune Checkpoint Blockade	CANCER	0008-543X	1097-0142	JUN 1	2017	123		2143	2153		10.1002/cncr.30444	28543699
Shiuan, E; Beckermann, KE; Ozgun, A; Kelly, C; McKean, M; McQuade, J; Thompson, MA; Puzanov, I; Greer, JP; Rapisuwon, S; Postow, M; Davies, MA; Eroglu, Z; Johnson, D	Thrombocytopenia in patients with melanoma receiving immune checkpoint inhibitor therapy	JOURNAL FOR IMMUNOTHERAPY OF CANCER	2051-1426		FEB 21	2017	5				8	10.1186/s40425-017-0210-0	28239462
Bowyer, S; Prithviraj, P; Lorigan, P; Larkin, J; McArthur, G; Atkinson, V; Millward, M; Khou, M; Diem, S; Ramanujam, S; Kong, B; Liniker, E; Guminski, A; Parente, P; Andrews, MC; Parakh, S; Cebon, J; Long, GV; Carlino, MS; Klein, O	Efficacy and toxicity of treatment with the anti-CTLA-4 antibody ipilimumab in patients with metastatic melanoma after prior anti-PD-1 therapy	BRITISH JOURNAL OF CANCER	0007-0920	1532-1827	MAY 10	2016	114	10	1084	1089		10.1038/bjc.2016.107	27124339
Tobin, RP; Jordan, KR; Robinson, WA; Davis, D; Borges, VF; Gonzalez, R; Lewis, KD; McCarter, MD	Targeting myeloid-derived suppressor cells using all-trans retinoic acid in melanoma patients treated with Ipilimumab	INTERNATIONAL IMMUNOPHARMACOLOGY	1567-5769	1878-1705	OCT	2018	63		282	291		10.1016/j.intimp.2018.08.007	30121453
Beaver, JA; Hazarika, M; Mulkey, F; Mushti, S; Chen, HY; He, K; Sridhara, R; Goldberg, KB; Chuk, MK; Chi, DC; Chang, J; Barone, A; Balasubramaniam, S; Blumenthal, GM; Keegan, P; Pazdur, R; Theoret, MR	Patients with melanoma treated with an anti-PD-1 antibody beyond RECIST progression: a US Food and Drug Administration pooled analysis	LANCET ONCOLOGY	1470-2045	1474-5488	FEB	2018	19	2	229	239		10.1016/S1470-2045(17)30846-X	29361469
Kahler, KC; Hauschild, A	Treatment and side effect management of CTLA-4 antibody therapy in metastatic melanoma	JOURNAL DER DEUTSCHEN DERMATOLOGISCHEN GESELLSCHAFT	1610-0379	1610-0387	APR	2011	9	4	277	285		10.1111/j.1610-0387.2010.07568.x	21083648
Forschner, A; Battke, F; Hadaschik, D; Schulze, M; Weissgraeber, S; Han, CT; Kopp, M; Frick, M; Klumpp, B; Tietze, N; Amaral, T; Martus, P; Sinnberg, T; Eigentler, T; Kelm, U; Garbe, C; Docker, D; Biskup, S	Tumor mutation burden and circulating tumor DNA in combined CTLA-4 and PD-1 antibody therapy in metastatic melanoma - results of a prospective biomarker study	JOURNAL FOR IMMUNOTHERAPY OF CANCER	2051-1426		JUL 12	2019	7				180	10.1186/s40425-019-0659-0	31300034
Okano, Y; Satoh, T; Horiguchi, K; Toyoda, M; Osaki, A; Matsumoto, S; Tomaru, T; Nakajima, Y; Ishii, S; Ozawa, A; Shibusawa, N; Shimada, T; Higuchi, T; Chikamatsu, K; Yamada, M	Nivolumab-induced hypophysitis in a patient with advanced malignant melanoma	ENDOCRINE JOURNAL	0918-8959	1348-4540	OCT 20	2016	63	10	905	912		10.1507/endocrj.EJ16-0161	27440480
Eggermont, AMM; Chiarion-Sileni, V; Grob, JJ; Dummer, R; Wolchok, JD; Schmidt, H; Hamid, O; Robert, C; Ascierto, PA; Richards, JM; Lebbe, C; Ferraresi, V; Smylie, M; Weber, JS; Maio, M; Hosein, F; de Pril, V; Kicinski, M; Suciu, S; Testori, A	Adjuvant ipilimumab versus placebo after complete resection of stage III melanoma: long-term follow-up results of the European Organisation for Research and Treatment of Cancer 18071 double-blind phase 3 randomised trial	EUROPEAN JOURNAL OF CANCER	0959-8049	1879-0852	SEP	2019	119		1	10		10.1016/j.ejca.2019.07.001	31400634
Scott, ES; Long, GV; Guminski, A; Clifton-Bligh, RJ; Menzies, AM; Tsang, VH	The spectrum, incidence, kinetics and management of endocrinopathies with immune checkpoint inhibitors for metastatic melanoma	EUROPEAN JOURNAL OF ENDOCRINOLOGY	0804-4643	1479-683X	FEB	2018	178	2	173	180		10.1530/EJE-17-0810	29187509
Behling, J; Kaes, J; Munzel, T; Grabbe, S; Loquai, C	New-onset third-degree atrioventricular block because of autoimmune-induced myositis under treatment with anti-programmed cell death-1 (nivolumab) for metastatic melanoma	MELANOMA RESEARCH	0960-8931	1473-5636	APR	2017	27	2	155	158		10.1097/CMR.0000000000000314	27977496
Aboudaram, A; Modesto, A; Chaltiel, L; Gomez-Roca, C; Boulinguez, S; Sibaud, V; Delord, JP; Chira, C; Delannes, M; Moyal, E; Meyer, N	Concurrent radiotherapy for patients with metastatic melanoma and receiving anti-programmed-death 1 therapy: a safe and effective combination	MELANOMA RESEARCH	0960-8931	1473-5636	OCT	2017	27	5	485	491		10.1097/CMR.0000000000000386	28858075
Min, L; Hodi, FS	Anti-PD1 Following Ipilimumab for Mucosal Melanoma: Durable Tumor Response Associated with Severe Hypothyroidism and Rhabdomyolysis	CANCER IMMUNOLOGY RESEARCH	2326-6066	2326-6074	JAN	2014	2	1	15	18		10.1158/2326-6066.CIR-13-0146	24778161
Wilgenhof, S; Du Four, S; Vandenbroucke, F; Everaert, H; Salmon, I; Lienard, D; Del Marmol, V; Neyns, B	Single-Center Experience With Ipilimumab in an Expanded Access Program for Patients With Pretreated Advanced Melanoma	JOURNAL OF IMMUNOTHERAPY	1524-9557	1537-4513	APR	2013	36	3	215	222		10.1097/CJI.0b013e31828eed39	23502769
Di Giacomo, AM; Danielli, R; Calabro, L; Bertocci, E; Nannicini, C; Giannarelli, D; Balestrazzi, A; Vigni, F; Riversi, V; Miracco, C; Biagioli, M; Altomonte, M; Maio, M	Ipilimumab experience in heavily pretreated patients with melanoma in an expanded access program at the University Hospital of Siena (Italy)	CANCER IMMUNOLOGY IMMUNOTHERAPY	0340-7004	1432-0851	APR	2011	60	4	467	477		10.1007/s00262-010-0958-2	21170646
Hodi, FS; Lee, S; McDermott, DF; Rao, UN; Butterfield, LH; Tarhini, AA; Leming, P; Puzanov, I; Shin, D; Kirkwood, JM	Ipilimumab Plus Sargramostim vs Ipilimumab Alone for Treatment of Metastatic Melanoma A Randomized Clinical Trial	JAMA-JOURNAL OF THE AMERICAN MEDICAL ASSOCIATION	0098-7484	1538-3598	NOV 5	2014	312	17	1744	1753		10.1001/jama.2014.13943	25369488
Scarpati, GD; Fusciello, C; Perri, F; Sabbatino, F; Ferrone, S; Carlomagno, C; Pepe, S	Ipilimumab in the treatment of metastatic melanoma: management of adverse events	ONCOTARGETS AND THERAPY	1178-6930			2014	7		203	209		10.2147/OTT.S57335	24570590
Joseph, RW; Cappel, M; Goedjen, B; Gordon, M; Kirsch, B; Gilstrap, C; Bagaria, S; Jambusaria-Pahlajani, A	Lichenoid Dermatitis in Three Patients with Metastatic Melanoma Treated with Anti-PD-1 Therapy	CANCER IMMUNOLOGY RESEARCH	2326-6066	2326-6074	JAN	2015	3	1	18	22		10.1158/2326-6066.CIR-14-0134	25287118
Zhou, LL; Yang, K; Andl, T; Wickett, RR; Zhang, YH	Perspective of Targeting Cancer-Associated Fibroblasts in Melanoma	JOURNAL OF CANCER	1837-9664			2015	6	8	717	726		10.7150/jca.10865	26185533
de Coana, YP; Wolodarski, M; Poschke, I; Yoshimoto, Y; Yang, Y; Nystrom, M; Edback, U; Brage, SE; Lundqvist, A; Masucci, GV; Hansson, J; Kiessling, R	Ipilimumab treatment decreases monocytic MDSCs and increases CD8 effector memory T cells in long-term survivors with advanced melanoma	ONCOTARGET		1949-2553	MAR 28	2017	8	13	21539	21553		10.18632/oncotarget.15368	28423487
Li, J; Wang, YJ; Liang, RJ; An, XJ; Wang, K; Shen, GX; Tu, YT; Zhu, JT; Tao, J	Recent advances in targeted nanoparticles drug delivery to melanoma	NANOMEDICINE-NANOTECHNOLOGY BIOLOGY AND MEDICINE	1549-9634	1549-9642	APR	2015	11	3	769	794		10.1016/j.nano.2014.11.006	25555352
Phan, GQ; Rosenberg, SA	Adoptive Cell Transfer for Patients With Metastatic Melanoma: The Potential and Promise of Cancer Immunotherapy	CANCER CONTROL	1073-2748		OCT	2013	20	4	289	297		10.1177/107327481302000406	24077405
Yamazaki, N; Kiyohara, Y; Uhara, H; Iizuka, H; Uehara, J; Otsuka, F; Fujisawa, Y; Takenouchi, T; Isei, T; Iwatsuki, K; Uchi, H; Ihn, H; Minami, H; Tahara, H	Cytokine biomarkers to predict antitumor responses to nivolumab suggested in a phase 2 study for advanced melanoma	CANCER SCIENCE	1349-7006		MAY	2017	108	5	1022	1031		10.1111/cas.13226	28266140
Khoja, L; Maurice, C; Chappell, M; MacMillan, L; Al-Habeeb, AS; Al-Faraidy, N; Butler, MO; Rogalla, P; Mason, W; Joshua, AM; Hogg, D	Eosinophilic Fasciitis and Acute Encephalopathy Toxicity from Pembrolizumab Treatment of a Patient with Metastatic Melanoma	CANCER IMMUNOLOGY RESEARCH	2326-6066	2326-6074	MAR	2016	4	3	175	178		10.1158/2326-6066.CIR-15-0186	26822024
Harrington, KJ; Andtbacka, OHI; Collichio, F; Downey, G; Chen, LS; Szabo, Z; Kaufman, HL	Efficacy and safety of talimogene laherparepvec versus granulocyte-macrophage colony-stimulating factor in patients with stage IIIB/C and IVM1a melanoma: subanalysis of the Phase III OPTiM trial	ONCOTARGETS AND THERAPY	1178-6930			2016	9		7081	7093		10.2147/OTT.S115245	27895500
Dreno, B; Thompson, JF; Smithers, BM; Santinami, M; Jouary, T; Gutzmer, R; Levchenko, E; Rutkowski, P; Grob, JJ; Korovin, S; Drucis, K; Grange, F; Machet, L; Hersey, P; Krajsova, I; Testori, A; Conry, R; Guillot, B; Kruit, WHJ; Demidov, L; Thompson, JA; Bondarenko, I; Jaroszek, J; Puig, S; Cinat, G; Hauschild, A; Goeman, JJ; van Houwelingen, HC; Ulloa-Montoya, F; Callegaro, A; Dizier, B; Spiessen…	MAGE-A3 immunotherapeutic as adjuvant therapy for patients with resected, MAGE-A3-positive, stage III melanoma (DERMA): a double-blind, randomised, placebo-controlled, phase 3 trial	LANCET ONCOLOGY	1470-2045	1474-5488	JUL	2018	19	7	916	929		10.1016/S1470-2045(18)30254-7	29908991
Ranganath, HA; Panella, TJ	Administration of Ipilimumab to a Liver Transplant Recipient With Unresectable Metastatic Melanoma	JOURNAL OF IMMUNOTHERAPY	1524-9557	1537-4513	JUN	2015	38	5	211	211		10.1097/CJI.0000000000000077	25962109
Sheng, XN; Yan, XQ; Chi, ZH; Si, L; Cui, CL; Tang, BX; Li, SM; Mao, LL; Lian, B; Wang, X; Bai, X; Zhou, L; Kong, Y; Dai, J; Wang, K; Tang, XW; Zhou, HN; Wu, H; Feng, H; Yao, S; Flaherty, KT; Guo, J	Axitinib in Combination With Toripalimab, a Humanized Immunoglobulin G(4) Monoclonal Antibody Against Programmed Cell Death-1, in Patients With Metastatic Mucosal Melanoma: An Open-Label Phase IB Trial	JOURNAL OF CLINICAL ONCOLOGY	0732-183X	1527-7755	NOV 10	2019	37	32	2987	+		10.1200/JCO.19.00210	31403867
Murakami, N; Borges, TJ; Yamashita, M; Riella, LV	Severe acute interstitial nephritis after combination immune-checkpoint inhibitor therapy for metastatic melanoma	CLINICAL KIDNEY JOURNAL	1753-0784	1753-0792	JUN	2016	9	3	411	417		10.1093/ckj/sfw024	27274826
Simeone, E; Ascierto, PA	Immunomodulating antibodies in the treatment of metastatic melanoma: The experience with anti-CTLA-4, anti-CD137, and anti-PD1	JOURNAL OF IMMUNOTOXICOLOGY	1547-691X	1547-6901	JUL-SEP	2012	9	3	241	247		10.3109/1547691X.2012.678021	22524673
Harmankaya, K; Erasim, C; Koelblinger, C; Ibrahim, R; Hoos, A; Pehamberger, H; Binder, M	Continuous systemic corticosteroids do not affect the ongoing regression of metastatic melanoma for more than two years following ipilimumab therapy	MEDICAL ONCOLOGY	1357-0560	1559-131X	DEC	2011	28	4	1140	1144		10.1007/s12032-010-9606-0	20593249
Saw, S; Lee, HY; Ng, QS	Pembrolizumab-induced Stevens-Johnson syndrome in non-melanoma patients	EUROPEAN JOURNAL OF CANCER	0959-8049	1879-0852	AUG	2017	81		237	239		10.1016/j.ejca.2017.03.026	28438440
Kohn, CG; Zeichner, SB; Chen, QS; Montero, AJ; Goldstein, DA; Flowers, CR	Cost-Effectiveness of Immune Checkpoint Inhibition in BRAF Wild-Type Advanced Melanoma	JOURNAL OF CLINICAL ONCOLOGY	0732-183X	1527-7755	APR 10	2017	35	11	1194	1202		10.1200/JCO.2016.69.6336	28221865
Okada, N; Kawazoe, H; Takechi, K; Matsudate, Y; Utsunomiya, R; Zamami, Y; Goda, M; Imanishi, M; Chuma, M; Hidaka, N; Sayama, K; Kubo, Y; Tanaka, A; Ishizawa, K	Association Between Immune-Related Adverse Events and Clinical Efficacy in Patients with Melanoma Treated With Nivolumab: A Multicenter Retrospective Study	CLINICAL THERAPEUTICS	0149-2918	1879-114X	JAN	2019	41	1	59	67		10.1016/j.clinthera.2018.11.004	30528047
Hao, CY; Tian, JH; Liu, HL; Li, F; Niu, HX; Zhu, BD	Efficacy and safety of anti-PD-1 and anti-PD-1 combined with anti-CTLA-4 immunotherapy to advanced melanoma: A systematic review and meta-analysis of randomized controlled trials	MEDICINE	0025-7974	1536-5964	JUN	2017	96	26			e7325	10.1097/MD.0000000000007325	28658143
Coens, C; Suciu, S; Chiarion-Sileni, V; Grob, JJ; Dummer, R; Wolchok, JD; Schmidt, H; Hamid, O; Robert, C; Ascierto, PA; Richards, JM; Lebbe, C; Ferraresi, V; Smylie, M; Weber, JS; Maio, M; Bottomley, A; Kotapati, S; de Pril, V; Testori, A; Eggermont, AMM	Health-related quality of life with adjuvant ipilimumab versus placebo after complete resection of high-risk stage III melanoma (EORTC 18071): secondary outcomes of a multinational, randomised, double-blind, phase 3 trial	LANCET ONCOLOGY	1470-2045	1474-5488	MAR	2017	18	3	393	403		10.1016/S1470-2045(17)30015-3	28162999
Bombelli, FB; Webster, CA; Moncrieff, M; Sherwood, V	The scope of nanoparticle therapies for future metastatic melanoma treatment	LANCET ONCOLOGY	1470-2045	1474-5488	JAN	2014	15	1	E22	E32		10.1016/S1470-2045(13)70333-4	24384491
Heppt, MV; Steeb, T; Schlager, JG; Rosumeck, S; Dressler, C; Ruzicka, T; Nast, A; Berking, C	Immune checkpoint blockade for unresectable or metastatic uveal melanoma: A systematic review	CANCER TREATMENT REVIEWS	0305-7372	1532-1967	NOV	2017	60		44	52		10.1016/j.ctrv.2017.08.009	28881222
Linardou, H; Gogas, H	Toxicity management of immunotherapy for patients with metastatic melanoma	ANNALS OF TRANSLATIONAL MEDICINE	2305-5839	2305-5847	JUL	2016	4	14			272	10.21037/atm.2016.07.10	27563659
Verheijden, RJ; May, AM; Blank, CU; Aarts, MJB; van den Berkmortel, FWPJ; van den Eertwegh, AJM; de Groot, JWB; Boers-Sonderen, MJ; van der Hoeven, JJM; Hospers, GA; Piersma, D; van Rijn, RS; ten Tije, AJ; van der Veldt, AAM; Vreugdenhil, G; van Zeijl, MCT; Wouters, MWJM; Haanen, JBAG; Kapiteijn, E; Suijkerbuijk, KPM	Association of Anti-TNF with Decreased Survival in Steroid Refractory Ipilimumab and Anti-PD1-Treated Patients in the Dutch Melanoma Treatment Registry	CLINICAL CANCER RESEARCH	1078-0432	1557-3265	MAY	2020	26	9	2268	2274		10.1158/1078-0432.CCR-19-3322	31988197
Minniti, G; Anzellini, D; Reverberi, C; Cappellini, GCA; Marchetti, L; Bianciardi, F; Bozzao, A; Osti, M; Gentile, PC; Esposito, V	Stereotactic radiosurgery combined with nivolumab or Ipilimumab for patients with melanoma brain metastases: evaluation of brain control and toxicity	JOURNAL FOR IMMUNOTHERAPY OF CANCER	2051-1426		APR 11	2019	7				102	10.1186/s40425-019-0588-y	30975225
Nguyen, LT; Saibil, SD; Sotov, V; Le, MX; Khoja, L; Ghazarian, D; Bonilla, L; Majeed, H; Hogg, D; Joshua, AM; Crump, M; Franke, N; Spreafico, A; Hansen, A; Al-Habeeb, A; Leong, W; Easson, A; Reedijk, M; Goldstein, DP; McCready, D; Yasufuku, K; Waddell, T; Cypel, M; Pierre, A; Zhang, BZ; Boross-Harmer, S; Cipollone, J; Nelles, M; Scheid, E; Fyrsta, M; Lo, CS; Nie, J; Yam, JY; Yen, PH; Gray, D; Mot…	Phase II clinical trial of adoptive cell therapy for patients with metastatic melanoma with autologous tumor-infiltrating lymphocytes and low-dose interleukin-2	CANCER IMMUNOLOGY IMMUNOTHERAPY	0340-7004	1432-0851	MAY	2019	68	5	773	785		10.1007/s00262-019-02307-x	30747243
Rosner, S; Kwong, E; Shoushtari, AN; Friedman, CF; Betof, AS; Brady, MS; Coit, DG; Callahan, MK; Wolchok, JD; Chapman, PB; Panageas, KS; Postow, MA	Peripheral blood clinical laboratory variables associated with outcomes following combination nivolumab and ipilimumab immunotherapy in melanoma	CANCER MEDICINE	2045-7634		MAR	2018	7	3	690	697		10.1002/cam4.1356	29468834
Khoja, L; Atenafu, EG; Templeton, A; Qye, Y; Chappell, MA; Saibil, S; Hogg, D; Butler, MO; Joshua, AM	The full blood count as a biomarker of outcome and toxicity in ipilimumab-treated cutaneous metastatic melanoma	CANCER MEDICINE	2045-7634		OCT	2016	5	10	2792	2799		10.1002/cam4.878	27683208
Tarhini, AA; Lee, SRJ; Hodi, FS; Rao, UNM; Cohen, GI; Hamid, O; Hutchins, LF; Sosman, JA; Kluger, HM; Eroglu, Z; Koon, HB; Lawrence, DP; Kendra, KL; Minor, DR; Lee, CRB; Albertini, MR; Flaherty, LE; Petrella, TM; Streicher, H; Sondak, VK; Kirkwood, JM	Phase III Study of Adjuvant Ipilimumab (3 or 10 mg/kg) Versus High-Dose Interferon Alfa-2b for Resected High-Risk Melanoma: North American Intergroup E1609	JOURNAL OF CLINICAL ONCOLOGY	0732-183X	1527-7755	FEB 20	2020	38	6	567	+		10.1200/JCO.19.01381	31880964
Gowen, MF; Giles, KM; Simpson, D; Tchack, J; Zhou, H; Moran, U; Dawood, Z; Pavlick, AC; Hu, SH; Wilson, MA; Zhong, H; Krogsgaard, M; Kirchhoff, T; Osman, I	Baseline antibody profiles predict toxicity in melanoma patients treated with immune checkpoint inhibitors	JOURNAL OF TRANSLATIONAL MEDICINE	1479-5876		APR 2	2018	16				82	10.1186/s12967-018-1452-4	29606147
Pintova, S; Sidhu, H; Friedlander, PA; Holcombe, RF	Sweet's syndrome in a patient with metastatic melanoma after ipilimumab therapy	MELANOMA RESEARCH	0960-8931	1473-5636	DEC	2013	23	6	498	501		10.1097/CMR.0000000000000017	24113862
Kahler, KC; Eigentler, TK; Gesierich, A; Heinzerling, L; Loquai, C; Meier, F; Meiss, F; Pfohler, C; Schlaak, M; Terheyden, P; Thoms, KM; Ziemer, M; Zimmer, L; Gutzmer, R	Ipilimumab in metastatic melanoma patients with pre-existing autoimmune disorders	CANCER IMMUNOLOGY IMMUNOTHERAPY	0340-7004	1432-0851	MAY	2018	67	5	825	834		10.1007/s00262-018-2134-z	29487980
Oh, A; Tran, DM; McDowell, LC; Keyvani, D; Barcelon, JA; Merino, O; Wilson, L	Cost-Effectiveness of Nivolumab-lpilimumab Combination Therapy Compared with Monotherapy for First-Line Treatment of Metastatic Melanoma in the United States	JOURNAL OF MANAGED CARE & SPECIALTY PHARMACY	2376-0540	2376-1032	JUN	2017	23	6	653	664		10.18553/jmcp.2017.23.6.653	28530525
Wang, X; Feng, Y; Bajaj, G; Gupta, M; Agrawal, S; Yang, A; Park, JS; Lestini, B; Roy, A	Quantitative Characterization of the Exposure-Response Relationship for Cancer Immunotherapy: A Case Study of Nivolumab in Patients With Advanced Melanoma	CPT-PHARMACOMETRICS & SYSTEMS PHARMACOLOGY	2163-8306		JAN	2017	6	1	40	48		10.1002/psp4.12133	28019090
Karydis, I; Chan, PY; Wheater, M; Arriola, E; Szlosarek, PW; Ottensmeier, CH	Clinical activity and safety of Pembrolizumab in Ipilimumab pre-treated patients with uveal melanoma	ONCOIMMUNOLOGY	2162-402X			2016	5	5			e1143997	10.1080/2162402X.2016.1143997	27467964
Yun, S; Vincelette, ND; Green, MR; Hendrickson, AEW; Abraham, I	Targeting immune checkpoints in unresectable metastatic cutaneous melanoma: a systematic review and meta-analysis of anti-CTLA-4 and anti-PD-1 agents trials	CANCER MEDICINE	2045-7634		JUL	2016	5	7	1481	1491		10.1002/cam4.732	27167347
Maurice, C; Schneider, R; Kiehl, TR; Bavi, P; Roehrl, MHA; Mason, WP; Hogg, D	Subacute CNS Demyelination after Treatment with Nivolumab for Melanoma	CANCER IMMUNOLOGY RESEARCH	2326-6066	2326-6074	DEC	2015	3	12	1299	1302		10.1158/2326-6066.CIR-15-0141	26419960
Deeks, ED	Nivolumab: A Review of Its Use in Patients with Malignant Melanoma	DRUGS	0012-6667	1179-1950	JUL	2014	74	11	1233	1239		10.1007/s40265-014-0234-4	25022950
Keilholz, U; Mehnert, JM; Bauer, S; Bourgeois, H; Patel, MR; Gravenor, D; Nemunaitis, JJ; Taylor, MH; Wyrwicz, L; Lee, KW; Kasturi, V; Chin, K; von Heydebreck, A; Gulley, JL	Avelumab in patients with previously treated metastatic melanoma: phase 1b results from the JAVELIN Solid Tumor trial	JOURNAL FOR IMMUNOTHERAPY OF CANCER	2051-1426		JAN 16	2019	7				12	10.1186/s40425-018-0459-y	30651126
Yamazaki, N; Kiyohara, Y; Uhara, H; Uehara, J; Fujimoto, M; Takenouchi, T; Otsuka, M; Uchi, H; Ihn, H; Minami, H	Efficacy and safety of nivolumab in Japanese patients with previously untreated advanced melanoma: A phase II study	CANCER SCIENCE	1349-7006		JUN	2017	108	6	1223	1230		10.1111/cas.13241	28342215
Ma, C; Armstrong, AW	Severe adverse events from the treatment of advanced melanoma: a systematic review of severe side effects associated with ipilimumab, vemurafenib, interferon alfa-2b, dacarbazine and interleukin-2	JOURNAL OF DERMATOLOGICAL TREATMENT	0954-6634	1471-1753	OCT	2014	25	5	401	408		10.3109/09546634.2013.813897	23763243
Manousakis, G; Koch, J; Sommerville, RB; El-Dokla, A; Harms, MB; Al-Lozi, MT; Schmidt, RE; Pestronk, A	MULTIFOCAL RADICULONEUROPATHY DURING IPILIMUMAB TREATMENT OF MELANOMA	MUSCLE & NERVE	0148-639X	1097-4598	SEP	2013	48	3	440	444		10.1002/mus.23830	23447136
Perez, MC; Miura, JT; Naqvi, SMH; Kim, Y; Holstein, A; Lee, D; Sarnaik, AA; Zager, JS	Talimogene Laherparepvec (TVEC) for the Treatment of Advanced Melanoma: A Single-Institution Experience	ANNALS OF SURGICAL ONCOLOGY	1068-9265	1534-4681	DEC	2018	25	13	3960	3965		10.1245/s10434-018-6803-0	30298318
Yamazaki, N; Kiyohara, Y; Uhara, H; Fukushima, S; Uchi, H; Shibagaki, N; Tsutsumida, A; Yoshikawa, S; Okuyama, R; Ito, Y; Tokudome, T	Phase II study of ipilimumab monotherapy in Japanese patients with advanced melanoma	CANCER CHEMOTHERAPY AND PHARMACOLOGY	0344-5704	1432-0843	NOV	2015	76	5	997	1004		10.1007/s00280-015-2873-x	26410424
Postow, MA; Harding, J; Wolchok, JD	Targeting Immune Checkpoints Releasing the Restraints on Anti-Tumor Immunity for Patients With Melanoma	CANCER JOURNAL	1528-9117	1540-336X	MAR-APR	2012	18	2	153	159		10.1097/PPO.0b013e318250c001	22453017
Almutairi, AR; McBride, A; Slack, M; Erstad, BL; Abraham, I	Potential Immune-Related Adverse Events Associated With Monotherapy and Combination Therapy of Ipilimumab, Nivolumab, and Pembrolizumab for Advanced Melanoma: A Systematic Review and Meta-Analysis	FRONTIERS IN ONCOLOGY	2234-943X		FEB 11	2020	10				91	10.3389/fonc.2020.00091	32117745
Queirolo, P; Boutros, A; Tanda, E; Spagnolo, F; Quaglino, P	Immune-checkpoint inhibitors for the treatment of metastatic melanoma: a model of cancer immunotherapy	SEMINARS IN CANCER BIOLOGY	1044-579X	1096-3650	DEC	2019	59		290	297		10.1016/j.semcancer.2019.08.001	31430555
Heppt, MV; Amaral, T; Kahler, KC; Heinzerling, L; Hassel, JC; Meissner, M; Kreuzberg, N; Loquai, C; Reinhardt, L; Utikal, J; Dabrowski, E; Gesierich, A; Pfohler, C; Terheyden, P; Thoms, KM; Zimmer, L; Eigentler, TK; Kirchberger, MC; Stege, HM; Meier, F; Schlaak, M; Berking, C	Combined immune checkpoint blockade for metastatic uveal melanoma: a retrospective, multi-center study	JOURNAL FOR IMMUNOTHERAPY OF CANCER	2051-1426		NOV 13	2019	7	1			299	10.1186/s40425-019-0800-0	31722735
Richtig, G; Hoeller, C; Wolf, M; Wolfe, I; Rainer, BM; Schulter, G; Richtig, M; Grubler, MR; Gappmayer, A; Haidn, T; Kofler, J; Huegel, R; Lange-Asschenfeldt, B; Pichler, M; Pilz, S; Heinemann, A; Richtig, E	Body mass index may predict the response to ipilimumab in metastatic melanoma: An observational multi-centre study	PLOS ONE	1932-6203		OCT 1	2018	13	10			e0204729	10.1371/journal.pone.0204729	30273398
Huffman, BM; Kottschade, LA; Kamath, PS; Markovic, SN	Hepatotoxicity After Immune Checkpoint Inhibitor Therapy in Melanoma Natural Progression and Management	AMERICAN JOURNAL OF CLINICAL ONCOLOGY-CANCER CLINICAL TRIALS	0277-3732	1537-453X	AUG	2018	41	8	760	765		10.1097/COC.0000000000000374	28749795
Ahmad, SS; Qian, WD; Ellis, S; Mason, E; Khattak, MA; Gupta, A; Shaw, H; Quinton, A; Kovarikova, J; Thillai, K; Rao, A; Board, R; Nobes, J; Dalgleish, A; Grumett, S; Maraveyas, A; Danson, S; Talbot, T; Harries, M; Marples, M; Plummer, R; Kumar, S; Nathan, P; Middleton, MR; Larkin, J; Lorigan, P; Wheater, M; Ottensmeier, CH; Corrie, PG	Ipilimumab in the real world: the UK expanded access programme experience in previously treated advanced melanoma patients	MELANOMA RESEARCH	0960-8931	1473-5636	OCT	2015	25	5	432	442		10.1097/CMR.0000000000000185	26225580
Karimkhani, C; Gonzalez, R; Dellavalle, RP	A Review of Novel Therapies for Melanoma	AMERICAN JOURNAL OF CLINICAL DERMATOLOGY	1175-0561	1179-1888	AUG	2014	15	4	323	337		10.1007/s40257-014-0083-7	24928310
Wolchok, J	How recent advances in immunotherapy are changing the standard of care for patients with metastatic melanoma	ANNALS OF ONCOLOGY	0923-7534		SEP	2012	23		15	21		10.1093/annonc/mds258	22918923
Pelster, MS; Gruschkus, SK; Bassett, R; Gombos, DS; Shephard, M; Posada, L; Glover, MS; Simien, R; Diab, A; Hwu, P; Carter, BW; Patel, SP	Nivolumab and Ipilimumab in Metastatic Uveal Melanoma: Results From a Single-Arm Phase II Study	JOURNAL OF CLINICAL ONCOLOGY	0732-183X	1527-7755	FEB 20	2021	39	6	599	+		10.1200/JCO.20.00605	33125309
Wang, JS; Chmielowski, B; Pellissier, J; Xu, RF; Stevinson, K; Liu, FX	Cost-Effectiveness of Pembrolizumab Versus Ipilimumab in Ipilimumab-Naive Patients with Advanced Melanoma in the United States	JOURNAL OF MANAGED CARE & SPECIALTY PHARMACY	2376-0540	2376-1032	FEB	2017	23	2	158	158		10.18553/jmcp.2017.23.2.184	28125365
Ivashko, IN; Kolesar, JM	Pembrolizumab and nivolumab: PD-1 inhibitors for advanced melanoma	AMERICAN JOURNAL OF HEALTH-SYSTEM PHARMACY	1079-2082	1535-2900	FEB 15	2016	73	4	193	201		10.2146/ajhp140768	26843495
Alexander, M; Mellor, JD; McArthur, G; Kee, D	Ipilimumab in pretreated patients with unresectable or metastatic cutaneous, uveal and mucosal melanoma	MEDICAL JOURNAL OF AUSTRALIA	0025-729X		JUL 7	2014	201	1	49	53		10.5694/mja13.10448	24999899
Hanaizi, Z; van Zwieten-Boot, B; Calvo, G; Lopez, AS; van Dartel, M; Camarero, J; Abadie, E; Pignatti, F	The European Medicines Agency review of ipilimumab (Yervoy) for the treatment of advanced (unresectable or metastatic) melanoma in adults who have received prior therapy: Summary of the scientific assessment of the Committee for Medicinal Products for Human Use	EUROPEAN JOURNAL OF CANCER	0959-8049		JAN	2012	48	2	237	242		10.1016/j.ejca.2011.09.018	22030452
Silva, IP; Long, GV	Systemic therapy in advanced melanoma: integrating targeted therapy and immunotherapy into clinical practice	CURRENT OPINION IN ONCOLOGY	1040-8746	1531-703X	NOV	2017	29	6	484	492		10.1097/CCO.0000000000000405	28914644
Quirk, SK; Shure, AK; Agrawal, DK	Immune-mediated adverse events of anticytotoxic T lymphocyte-associated antigen 4 antibody therapy in metastatic melanoma	TRANSLATIONAL RESEARCH	1931-5244	1878-1810	NOV	2015	166	5	412	424		10.1016/j.trsl.2015.06.005	26118951
Nathan, P; Hassel, JC; Rutkowski, P; Baurain, JF; Butler, MO; Schlaak, M; Sullivan, RJ; Ochsenreither, S; Dummer, R; Kirkwood, JM; Joshua, AM; Sacco, JJ; Shoushtari, AN; Orloff, M; Piulats, JM; Milhem, M; Salama, AKS; Curti, B; Demidov, L; Gastaud, L; Mauch, C; Yushak, M; Carvajal, RD; Hamid, O; Abdullah, SE; Holland, C; Goodall, H; Piperno-Neumann, S	Overall Survival Benefit with Tebentafusp in Metastatic Uveal Melanoma	NEW ENGLAND JOURNAL OF MEDICINE	0028-4793	1533-4406	SEP 23	2021	385	13	1196	1206		10.1056/NEJMoa2103485	34551229
Tang, BX; Chi, ZH; Chen, YB; Liu, XF; Wu, D; Chen, J; Song, X; Wang, WF; Dong, LH; Song, HF; Wu, H; Feng, H; Yao, S; Qin, SK; Zhang, XS; Guo, J	Safety, Efficacy, and Biomarker Analysis of Toripalimab in Previously Treated Advanced Melanoma: Results of the POLARIS-01 Multicenter Phase II Trial	CLINICAL CANCER RESEARCH	1078-0432	1557-3265	AUG 15	2020	26	16	4250	4259		10.1158/1078-0432.CCR-19-3922	32321714
Kaidar-Person, O; Zagar, TM; Deal, A; Moschos, SJ; Ewend, MG; Sasaki-Adams, D; Lee, CB; Collichio, FA; Fried, D; Marks, LB; Chera, BS	The incidence of radiation necrosis following stereotactic radiotherapy for melanoma brain metastases: the potential impact of immunotherapy	ANTI-CANCER DRUGS	0959-4973	1473-5741	JUL	2017	28	6	669	675		10.1097/CAD.0000000000000497	28368903
Zimmer, L; Eigentler, TK; Kiecker, F; Simon, J; Utikal, J; Mohr, P; Berking, C; Kampgen, E; Dippel, E; Stadler, R; Hauschild, A; Fluck, M; Terheyden, P; Rompel, R; Loquai, C; Assi, Z; Garbe, C; Schadendorf, D	Open-label, multicenter, single-arm phase II DeCOG-study of ipilimumab in pretreated patients with different subtypes of metastatic melanoma	JOURNAL OF TRANSLATIONAL MEDICINE	1479-5876		NOV 6	2015	13				351	10.1186/s12967-015-0716-5	26541511
Revicki, DA; van den Eertwegh, AJM; Lorigan, P; Lebbe, C; Linette, G; Ottensmeier, CH; Safikhani, S; Messina, M; Hoos, A; Wagner, S; Kotapati, S	Health related quality of life outcomes for unresectable stage III or IV melanoma patients receiving ipilimumab treatment	HEALTH AND QUALITY OF LIFE OUTCOMES	1477-7525		JUN 13	2012	10				66	10.1186/1477-7525-10-66	22694829
Algazi, AP; Twitty, CG; Tsai, KK; Le, M; Pierce, R; Browning, E; Hermiz, R; Canton, DA; Bannavong, D; Oglesby, A; Francisco, M; Fong, L; Pittet, MJ; Arlauckas, SP; Garris, C; Levine, LP; Bifulco, C; Ballesteros-Merino, C; Bhatia, S; Gargosky, S; Andtbacka, RHI; Fox, BA; Rosenblum, MD; Daud, AI	Phase II Trial of IL-12 Plasmid Transfection and PD-1 Blockade in Immunologically Quiescent Melanoma	CLINICAL CANCER RESEARCH	1078-0432	1557-3265	JUN	2020	26	12	2827	2837		10.1158/1078-0432.CCR-19-2217	32376655
Damato, BE; Dukes, J; Goodall, H; Carvajal, RD	Tebentafusp: T Cell Redirection for the Treatment of Metastatic Uveal Melanoma	CANCERS		2072-6694	JUN 26	2019	11	7			971	10.3390/cancers11070971	31336704
Nguyen, BHV; Kuo, J; Budiman, A; Christie, H; Ali, S	Two cases of clinical myasthenia gravis associated with pembrolizumab use in responding melanoma patients	MELANOMA RESEARCH	0960-8931	1473-5636	APR	2017	27	2	152	154		10.1097/CMR.0000000000000310	27776019
Yamazaki, N; Takenouchi, T; Fujimoto, M; Ihn, H; Uchi, H; Inozume, T; Kiyohara, Y; Uhara, H; Nakagawa, K; Furukawa, H; Wada, H; Noguchi, K; Shimamoto, T; Yokota, K	Phase 1b study of pembrolizumab (MK-3475; anti-PD-1 monoclonal antibody) in Japanese patients with advanced melanoma (KEYNOTE-041)	CANCER CHEMOTHERAPY AND PHARMACOLOGY	0344-5704	1432-0843	APR	2017	79	4	651	660		10.1007/s00280-016-3237-x	28283736
Karlsson, AK; Saleh, SN	Checkpoint inhibitors for malignant melanoma: a systematic review and meta-analysis	CLINICAL COSMETIC AND INVESTIGATIONAL DERMATOLOGY	1178-7015			2017	10		325	339		10.2147/CCID.S120877	28883738
de Golian, E; Kwong, BY; Swetter, SM; Pugliese, SB	Cutaneous Complications of Targeted Melanoma Therapy	CURRENT TREATMENT OPTIONS IN ONCOLOGY	1527-2729	1534-6277	NOV	2016	17	11			57	10.1007/s11864-016-0434-0	27645330
Tsai, KK; Zarzoso, I; Daud, AI	PD-1 and PD-L1 antibodies for melanoma	HUMAN VACCINES & IMMUNOTHERAPEUTICS	2164-5515	2164-554X	NOV	2014	10	11	3111	3116		10.4161/21645515.2014.983409	25625924
Chiarion-Sileni, V; Pigozzo, J; Ascierto, PA; Simeone, E; Maio, M; Calabro, L; Marchetti, P; De Galitiis, F; Testori, A; Ferrucci, PF; Queirolo, P; Spagnolo, F; Quaglino, P; Schianca, FC; Mandala, M; Di Guardo, L; Del Vecchio, M	Ipilimumab retreatment in patients with pretreated advanced melanoma: the expanded access programme in Italy	BRITISH JOURNAL OF CANCER	0007-0920	1532-1827	APR 2	2014	110	7	1721	1726		10.1038/bjc.2014.126	24619072
Dimitriou, F; Frauchiger, AL; Urosevic-Maiwald, M; Naegeli, MC; Goldinger, SM; Barysch, M; Franzen, D; Kamarachev, J; Braun, R; Dummer, R; Mangana, J	Sarcoid-like reactions in patients receiving modern melanoma treatment	MELANOMA RESEARCH	0960-8931	1473-5636	JUN	2018	28	3	230	236		10.1097/CMR.0000000000000437	29485531
Dummer, R; Hoeller, C; Gruter, IP; Michielin, O	Combining talimogene laherparepvec with immunotherapies in melanoma and other solid tumors	CANCER IMMUNOLOGY IMMUNOTHERAPY	0340-7004	1432-0851	JUN	2017	66	6	683	695		10.1007/s00262-017-1967-1	28238174
Amin, A; Lawson, DH; Salama, AKS; Koon, HB; Guthrie, T; Thomas, SS; O'Day, SJ; Shaheen, MF; Zhang, B; Francis, S; Hodi, FS	Phase II study of vemurafenib followed by ipilimumab in patients with previously untreated BRAF-mutated metastatic melanoma	JOURNAL FOR IMMUNOTHERAPY OF CANCER		2051-1426	AUG 16	2016	4				44	10.1186/s40425-016-0148-7	27532019
Heppt, MV; Eigentler, TK; Kahler, KC; Herbst, RA; Goppner, D; Gambichler, T; Ulrich, J; Dippel, E; Loquai, C; Schell, B; Schilling, B; Schad, SG; Schultz, ES; Matheis, F; Tietze, JK; Berking, C	Immune checkpoint blockade with concurrent electrochemotherapy in advanced melanoma: a retrospective multicenter analysis	CANCER IMMUNOLOGY IMMUNOTHERAPY	0340-7004	1432-0851	AUG	2016	65	8	951	959		10.1007/s00262-016-1856-z	27294607
Nallapaneni, NN; Mourya, R; Bhatt, VR; Malhotra, S; Ganti, AK; Tendulkar, KK	Ipilimumab-Induced Hypophysitis and Uveitis in a Patient With Metastatic Melanoma and a History of Ipilimumab-Induced Skin Rash	JOURNAL OF THE NATIONAL COMPREHENSIVE CANCER NETWORK	1540-1405	1540-1413	AUG	2014	12	8	1077	1081		10.6004/jnccn.2014.0105	25099440
Bouwhuis, MG; ten Hagen, TLM; Suciu, S; Eggermont, AMM	Autoimmunity and treatment outcome in melanoma	CURRENT OPINION IN ONCOLOGY	1040-8746	1531-703X	MAR	2011	23	2	170	176		10.1097/CCO.0b013e328341edff	21150603
Stratigos, AJ; Sekulic, A; Peris, K; Bechter, O; Prey, S; Kaatz, M; Lewis, KD; Basset-Seguin, N; Chang, ALS; Dalle, S; Orland, AF; Licitra, L; Robert, C; Ulrich, C; Hauschild, A; Migden, MR; Dummer, R; Li, SY; Yoo, SY; Mohan, K; Coates, E; Jankovic, V; Fiaschi, N; Okoye, E; Bassukas, ID; Loquai, C; De Giorgi, V; Eroglu, Z; Gutzmer, R; Ulrich, J; Puig, S; Seebach, F; Thurston, G; Weinreich, DM; Ya…	Ipilimumab alone or ipilimumab plus anti-PD-1 therapy in patients with metastatic melanoma resistant to anti-PD-(L)1 monotherapy: a multicentre, retrospective, cohort study	LANCET ONCOLOGY	1470-2045	1474-5488	JUN	2021	22	6	848	857		10.1016/S1470-2045(21)00126-1	34000246
Duma, N; Abdel-Ghani, A; Yadav, S; Hoversten, KP; Reed, CT; Sitek, AN; Enninga, EAL; Paludo, J; Aguilera, JV; Leventakos, K; Lou, YY; Kottschade, LA; Dong, HD; Mansfield, AS; Manochakian, R; Adjei, AA; Dronca, RS	Sex Differences in Tolerability to Anti-Programmed Cell Death Protein 1 Therapy in Patients with Metastatic Melanoma and Non-Small Cell Lung Cancer: Are We All Equal?	ONCOLOGIST	1083-7159	1549-490X	NOV	2019	24	11	E1148	E1155		10.1634/theoncologist.2019-0094	31036771
Mullinax, JE; Hall, M; Prabhakaran, S; Weber, J; Khushalani, N; Eroglu, Z; Brohl, AS; Markowitz, J; Royster, E; Richards, A; Stark, V; Zager, JS; Kelley, L; Cox, C; Sondak, VK; Mule, JJ; Pilon-Thomas, S; Sarnaik, AA	Combination of Ipilimumab and Adoptive Cell Therapy with Tumor-Infiltrating Lymphocytes for Patients with Metastatic Melanoma	FRONTIERS IN ONCOLOGY	2234-943X		MAR 2	2018	8				44	10.3389/fonc.2018.00044	29552542
Luther, C; Swami, U; Zhang, J; Milhem, M; Zakharia, Y	Advanced stage melanoma therapies: Detailing the present and exploring the future	CRITICAL REVIEWS IN ONCOLOGY HEMATOLOGY	1040-8428	1879-0461	JAN	2019	133		99	111		10.1016/j.critrevonc.2018.11.002	30661664
Kuo, JC; Lilly, LB; Hogg, D	Immune checkpoint inhibitor therapy in a liver transplant recipient with a rare subtype of melanoma: a case report and literature review	MELANOMA RESEARCH	0960-8931	1473-5636	FEB	2018	28	1	61	64		10.1097/CMR.0000000000000410	29140833
Fujisawa, Y; Yoshino, K; Otsuka, A; Funakoshi, T; Uchi, H; Fujimura, T; Matsushita, S; Hata, H; Okuhira, H; Tanaka, R; Nagai, K; Ishida, Y; Nakamura, Y; Furudate, S; Yamamura, K; Imafuku, K; Yamamoto, Y	Retrospective study of advanced melanoma patients treated with ipilimumab after nivolumab: Analysis of 60 Japanese patients	JOURNAL OF DERMATOLOGICAL SCIENCE	0923-1811	1873-569X	JAN	2018	89	1	60	66		10.1016/j.jdermsci.2017.10.009	29079332
Tietze, JK; Angelova, D; Heppt, MV; Reinholz, M; Murphy, WJ; Spannagl, M; Ruzicka, T; Berking, C	The proportion of circulating CD45RO(+)CD8(+) memory T cells is correlated with clinical response in melanoma patients treated with ipilimumab	EUROPEAN JOURNAL OF CANCER	0959-8049	1879-0852	APR	2017	75		268	279		10.1016/j.ejca.2016.12.031	28242504
Marzagalli, M; Marelli, MM; Casati, L; Fontana, F; Moretti, RM; Limonta, P	Estrogen Receptor beta in Melanoma: From Molecular Insights to Potential Clinical Utility	FRONTIERS IN ENDOCRINOLOGY	1664-2392		OCT 26	2016	7				140	10.3389/fendo.2016.00140	27833586
Wilson, MA; Guld, K; Galetta, S; Walsh, RD; Kharlip, J; Tamhankar, M; McGettigan, S; Schuchter, LM; Fecher, LA	Acute visual loss after ipilimumab treatment for metastatic melanoma	JOURNAL FOR IMMUNOTHERAPY OF CANCER		2051-1426	OCT 18	2016	4				66	10.1186/s40425-016-0170-9	27777775
Suciu, S; Eggermont, AMM; Lorigan, P; Kirkwood, JM; Markovic, SN; Garbe, C; Cameron, D; Kotapati, S; Chen, TT; Wheatley, K; Ives, N; de Schaetzen, G; Efendi, A; Buyse, M	Relapse-Free Survival as a Surrogate for Overall Survival in the Evaluation of Stage II-III Melanoma Adjuvant Therapy	JNCI-JOURNAL OF THE NATIONAL CANCER INSTITUTE	0027-8874	1460-2105	JAN	2018	110	1			djx133	10.1093/jnci/djx133	28922786
Paepegaey, AC; Lheure, C; Ratour, C; Lethielleux, G; Clerc, J; Bertherat, J; Kramkimel, N; Groussin, L	Polyendocrinopathy Resulting From Pembrolizumab in a Patient With a Malignant Melanoma	JOURNAL OF THE ENDOCRINE SOCIETY	2472-1972		JUN 1	2017	1	6	646	649		10.1210/js.2017-00170	29264517
Devji, T; Levine, O; Neupane, B; Beyene, J; Xie, F	Systemic Therapy for Previously Untreated Advanced BRAF-Mutated Melanoma A Systematic Review and Network Meta-analysis of Randomized Clinical Trials	JAMA ONCOLOGY	2374-2437	2374-2445	MAR 1	2017	3	3	366	373		10.1001/jamaoncol.2016.4877	27787543
Wachsmann, JW; Ganti, R; Peng, FY	Immune-mediated Disease in Ipilimumab Immunotherapy of Melanoma with FDG PET-CT	ACADEMIC RADIOLOGY	1076-6332	1878-4046	JAN	2017	24	1	111	115		10.1016/j.acra.2016.08.005	27818005
Jose, A; Yiannoullou, P; Bhutani, S; Denley, H; Morton, M; Picton, M; Summers, A; van Dehen, D; Augustine, T	Renal Allograft Failure After Ipilimumab Therapy for Metastatic Melanoma: A Case Report and Review of the Literature	TRANSPLANTATION PROCEEDINGS	0041-1345	1873-2623	NOV	2016	48	9	3137	3141		10.1016/j.transproceed.2016.07.019	27932166
Farolfi, A; Ridolfi, L; Guidoboni, M; Nicoletti, SVL; Piciucchi, S; Valmorri, L; Costantini, M; Scarpi, E; Amadori, D; Ridolfi, R	Ipilimumab in advanced melanoma: reports of long-lasting responses	MELANOMA RESEARCH	0960-8931	1473-5636	JUN	2012	22	3	263	270		10.1097/CMR.0b013e328353e65c	22516968
Dummer, R; Lebbe, C; Atkinson, V; Mandala, M; Nathan, PD; Arance, A; Richtig, E; Yamazaki, N; Robert, C; Schadendorf, D; Tawbi, HA; Ascierto, PA; Ribas, A; Flaherty, KT; Pakhle, N; Campbell, CD; Gusenleitner, D; Masood, A; Brase, JC; Gasal, E; Long, GV	Combined PD-1, BRAF and MEK inhibition in advanced BRAF-mutant melanoma: safety run-in and biomarker cohorts of COMBI-i	NATURE MEDICINE	1078-8956	1546-170X	OCT	2020	26	10	1557	+		10.1038/s41591-020-1082-2	33020648
Karydis, I; Gangi, A; Wheater, MJ; Choi, J; Wilson, I; Thomas, K; Pearce, N; Takhar, A; Gupta, S; Hardman, D; Sileno, S; Stedman, B; Zager, JS; Ottensmeier, C	Percutaneous hepatic perfusion with melphalan in uveal melanoma: A safe and effective treatment modality in an orphan disease	JOURNAL OF SURGICAL ONCOLOGY	0022-4790	1096-9098	MAY 1	2018	117	6	1170	1178		10.1002/jso.24956	29284076
Nardin, C; Mateus, C; Texier, M; Lanoy, E; Hibat-Allah, S; Ammari, S; Robert, C; Dhermain, F	Tolerance and outcomes of stereotactic radiosurgery combined with anti-programmed cell death-1 (pembrolizumab) for melanoma brain metastases	MELANOMA RESEARCH	0960-8931	1473-5636	APR	2018	28	2	111	119		10.1097/CMR.0000000000000413	29356789
Callahan, MK; Postow, MA; Wolchok, JD	Immunomodulatory therapy for melanoma: Ipilimumab and beyond	CLINICS IN DERMATOLOGY	0738-081X	1879-1131	MAR-APR	2013	31	2	191	199		10.1016/j.clindermatol.2012.08.006	23438382
Nakamura, Y; Namikawa, K; Yoshino, K; Yoshikawa, S; Uchi, H; Goto, K; Fukushima, S; Kiniwa, Y; Takenouchi, T; Uhara, H; Kawai, T; Hatta, N; Funakoshi, T; Teramoto, Y; Otsuka, A; Doi, H; Ogata, D; Matsushita, S; Isei, T; Hayashi, T; Shibayama, Y; Yamazaki, N	Anti-PD1 checkpoint inhibitor therapy in acral melanoma: a multicenter study of 193 Japanese patients	ANNALS OF ONCOLOGY	0923-7534	1569-8041	SEP	2020	31	9	1198	1206		10.1016/j.annonc.2020.05.031	32522691
Dirnitrakopoulou-Strauss, A	Monitoring of patients with metastatic melanoma treated with immune checkpoint inhibitors using PET-CT	CANCER IMMUNOLOGY IMMUNOTHERAPY	0340-7004	1432-0851	MAY	2019	68	5	813	822		10.1007/s00262-018-2229-6	30123922
Roger, A; Finet, A; Boru, B; Beauchet, A; Mazeron, JJ; Otzmeguine, Y; Blom, A; Longvert, C; de Maleissye, MF; Fort, M; Funck-Brentano, E; Saiag, P	Efficacy of combined hypo-fractionated radiotherapy and anti-PD-1 monotherapy in difficult-to-treat advanced melanoma patients	ONCOIMMUNOLOGY	2162-402X			2018	7	7			e1442166	10.1080/2162402X.2018.1442166	30034949
Brown, ZJ; Heinrich, B; Steinberg, SM; Yu, SJ; Greten, TF	Safety in treatment of hepatocellular carcinoma with immune checkpoint inhibitors as compared to melanoma and non-small cell lung cancer	JOURNAL FOR IMMUNOTHERAPY OF CANCER	2051-1426		NOV 21	2017	5				93	10.1186/s40425-017-0298-2	29157287
Fujisawa, Y; Yoshino, K; Otsuka, A; Funakoshi, T; Fujimura, T; Yamamoto, Y; Hata, H; Gosho, M; Tanaka, R; Yamaguchi, K; Nonomura, Y; Hirai, I; Furudate, S; Okuhira, H; Imafuku, K; Aoki, M; Matsushita, S	Fluctuations in routine blood count might signal severe immune-related adverse events in melanoma patients treated with nivolumab	JOURNAL OF DERMATOLOGICAL SCIENCE	0923-1811	1873-569X	NOV	2017	88	2	225	231		10.1016/j.jdermsci.2017.07.007	28736218
Dasanu, CA; Jen, T; Skulski, R	Late-onset pericardial tamponade, bilateral pleural effusions and recurrent immune monoarthritis induced by ipilimumab use for metastatic melanoma	JOURNAL OF ONCOLOGY PHARMACY PRACTICE	1078-1552	1477-092X	APR	2017	23	3	231	234		10.1177/1078155216635853	26946531
Bernardo, SG; Moskalenko, M; Pan, M; Shah, S; Sidhu, HK; Sicular, S; Harcharik, S; Chang, R; Friedlander, P; Saenger, YM	Elevated rates of transaminitis during ipilimumab therapy for metastatic melanoma	MELANOMA RESEARCH	0960-8931		FEB	2013	23	1	47	54		10.1097/CMR.0b013e32835c7e68	23262440
Ferrucci, PF; Di Giacomo, AM; Del Vecchio, M; Atkinson, V; Schmidt, H; Schachter, J; Queirolo, P; Long, GV; Stephens, R; Svane, IM; Lotem, M; Abu-Amna, M; Gasal, E; Ghori, R; Diede, SJ; Croydon, ES; Ribas, A; Ascierto, PA	KEYNOTE-022 part 3: a randomized, double-blind, phase 2 study of pembrolizumab, dabrafenib, and trametinib in BRAF-mutant melanoma	JOURNAL FOR IMMUNOTHERAPY OF CANCER		2051-1426		2020	8	2			e001806	10.1136/jitc-2020-001806	33361337
Hogan, SA; Levesque, MP; Cheng, PF	Melanoma Immunotherapy: Next-Generation Biomarkers	FRONTIERS IN ONCOLOGY	2234-943X		MAY 29	2018	8				178	10.3389/fonc.2018.00178	29896449
Gyorki, DE; Yuan, J; Mu, ZY; Zaidi, B; Pulitzer, M; Busam, K; Brady, MS; Coit, DG; Allison, JP; Wolchok, JD; Ariyan, CE	Immunological Insights from Patients Undergoing Surgery on Ipilimumab for Metastatic Melanoma	ANNALS OF SURGICAL ONCOLOGY	1068-9265		SEP	2013	20	9	3106	3111		10.1245/s10434-013-2999-1	23681603
Culver, ME; Gatesman, ML; Mancl, EE; Lowe, DK	Ipilimumab: A Novel Treatment for Metastatic Melanoma	ANNALS OF PHARMACOTHERAPY	1060-0280	1542-6270	APR	2011	45	4	510	519		10.1345/aph.1P651	21505108
Atkins, MB; Hodi, FS; Thompson, JA; McDermott, DF; Hwu, WJ; Lawrence, DP; Dawson, NA; Wong, DJ; Bhatia, S; James, M; Jain, L; Robey, S; Shu, XX; Moreno, BH; Perini, RF; Choueiri, TK; Ribas, A	Pembrolizumab Plus Pegylated Interferon alfa-2b or Ipilimumab for Advanced Melanoma or Renal Cell Carcinoma: Dose-Finding Results from the Phase Ib KEYNOTE-029 Study	CLINICAL CANCER RESEARCH	1078-0432	1557-3265	APR 15	2018	24	8	1805	1815		10.1158/1078-0432.CCR-17-3436	29358500
Tanaka, R; Fujisawa, Y; Sae, I; Maruyama, H; Ito, S; Hasegawa, N; Sekine, I; Fujimoto, M	Severe hepatitis arising from ipilimumab administration, following melanoma treatment with nivolumab	JAPANESE JOURNAL OF CLINICAL ONCOLOGY	0368-2811	1465-3621	FEB	2017	47	2	175	178		10.1093/jjco/hyw167	28173241
Burotto, M; Gormaz, JG; Samtani, S; Valls, N; Silva, R; Rojas, C; Portino, S; de la Jara, C	Viable Pregnancy in a patient with metastatic melanoma treated with double checkpoint immunotherapy	SEMINARS IN ONCOLOGY	0093-7754	1532-8708	JUN	2018	45	3	164	169		10.1053/j.seminoncol.2018.03.003	30262400
Furue, M; Ito, T; Wada, N; Wada, M; Kadono, T; Uchi, H	Melanoma and Immune Checkpoint Inhibitors	CURRENT ONCOLOGY REPORTS	1523-3790	1534-6269	MAR	2018	20	3			29	10.1007/s11912-018-0676-z	29569208
Diem, S; Keller, F; Ruesch, R; Maillard, SA; Speiser, DE; Dummer, R; Siano, M; Urner-Bloch, U; Goldinger, SM; Flatz, L	Pembrolizumab-triggered Uveitis: An Additional Surrogate Marker for Responders in Melanoma Immunotherapy?	JOURNAL OF IMMUNOTHERAPY	1524-9557	1537-4513	NOV-DEC	2016	39	9	379	382		10.1097/CJI.0000000000000143	27662340
De Felice, KM; Gupta, A; Rakshit, S; Khanna, S; Kottschade, LA; Finnes, HD; Papadakis, KA; Loftus, EV; Raffals, LE; Markovic, SN	Ipilimumab-induced colitis in patients with metastatic melanoma	MELANOMA RESEARCH	0960-8931	1473-5636	AUG	2015	25	4	321	327		10.1097/CMR.0000000000000165	25933207
Perng, P; Marcus, C; Subramaniam, RM	F-18-FDG PET/CT and Melanoma: Staging, Immune Modulation and Mutation-Targeted Therapy Assessment, and Prognosis	AMERICAN JOURNAL OF ROENTGENOLOGY	0361-803X	1546-3141	AUG	2015	205	2	259	269		10.2214/AJR.14.13575	26204273
Flaherty, L; Hamid, O; Linette, G; Schuchter, L; Hallmeyer, S; Gonzalez, R; Cowey, CL; Pavlick, A; Kudrik, F; Curti, B; Lawson, D; Chapman, PB; Margolin, K; Ribas, A; McDermott, D; Flaherty, K; Cranmer, L; Hodi, FS; Day, BM; Linke, R; Hainsworth, J	A Single-Arm, Open-Label, Expanded Access Study of Vemurafenib in Patients With Metastatic Melanoma in the United States	CANCER JOURNAL	1528-9117	1540-336X	JAN-FEB	2014	20	1	18	24		10.1097/PPO.0000000000000024	24445759
Carlino, MS; Larkin, J; Long, GV	Immune checkpoint inhibitors in melanoma	LANCET	0140-6736	1474-547X	SEP 11	2021	398	10304	1002	1014			34509219
Nathan, P; Ascierto, PA; Haanen, J; Espinosa, E; Demidov, L; Garbe, C; Guida, M; Lorigan, P; Chiarion-Sileni, V; Gogas, H; Maio, M; Fierro, MT; Hoeller, C; Terheyden, P; Gutzmer, R; Guren, TK; Bafaloukos, D; Rutkowski, P; Plummer, R; Waterston, A; Kaatz, M; Mandala, M; Marquez-Rodas, I; Munoz-Couselo, E; Dummer, R; Grigoryeva, E; Young, TC; Schadendorf, D	Safety and efficacy of nivolumab in patients with rare melanoma subtypes who progressed on or after ipilimumab treatment: a single-arm, open-label, phase II study (CheckMate 172)	EUROPEAN JOURNAL OF CANCER	0959-8049	1879-0852	SEP	2019	119		168	178		10.1016/j.ejca.2019.07.010	31445199
Xu, W; Moor, RJ; Walpole, ET; Atkinson, VG	Pregnancy with successful foetal and maternal outcome in a melanoma patient treated with nivolumab in the first trimester: case report and review of the literature	MELANOMA RESEARCH	0960-8931	1473-5636	JUN	2019	29	3	333	337		10.1097/CMR.0000000000000586	30730328
Gibney, GT; Hamid, O; Lutzky, J; Olszanski, AJ; Mitchell, TC; Gajewski, TF; Chmielowski, B; Hanks, BA; Zhao, YF; Newton, RC; Maleski, J; Leopold, L; Weber, JS	Phase 1/2 study of epacadostat in combination with ipilimumab in patients with unresectable or metastatic melanoma	JOURNAL FOR IMMUNOTHERAPY OF CANCER	2051-1426		MAR 20	2019	7				80	10.1186/s40425-019-0562-8	30894212
Seith, F; Forschner, A; Schmidt, H; Pfannenberg, C; Guckel, B; Nikolaou, K; la Fougere, C; Garbe, C; Schwenzer, N	18F-FDG-PET detects complete response to PD1-therapy in melanoma patients two weeks after therapy start	EUROPEAN JOURNAL OF NUCLEAR MEDICINE AND MOLECULAR IMAGING	1619-7070	1619-7089	JAN	2018	45	1	95	101		10.1007/s00259-017-3813-2	28831583
Blasig, H; Bender, C; Hassel, JC; Eigentler, TK; Sachse, MM; Hiernickel, J; Koop, A; Satzger, I; Gutzmer, R	Reinduction of PD1-inhibitor therapy: first experience in eight patients with metastatic melanoma	MELANOMA RESEARCH	0960-8931	1473-5636	AUG	2017	27	4	321	325		10.1097/CMR.0000000000000341	28257394
Bhandaru, M; Rotte, A	Monoclonal Antibodies for the Treatment of Melanoma: Present and Future Strategies	HUMAN MONOCLONAL ANTIBODIES, VOL. 2, 2 EDITION: Methods and Protocols	1064-3745	1940-6029		2019	1904		83	108		10.1007/978-1-4939-8958-4_4	30539467
Escandon, J; Peacock, S; Trabolsi, A; Thomas, DB; Layka, A; Lutzky, J	Interstitial nephritis in melanoma patients secondary to PD-1 checkpoint inhibitor	JOURNAL FOR IMMUNOTHERAPY OF CANCER	2051-1426		JAN 17	2017	5				3	10.1186/s40425-016-0205-2	28105370
Callahan, MK; Flaherty, CR; Postow, MA	Checkpoint Blockade for the Treatment of Advanced Melanoma	MELANOMA	0927-3042			2016	167		231	250		10.1007/978-3-319-22539-5_9	26601865
Saab, KR; Mooradian, MJ; Wang, DY; Chan, J; Xia, CY; Bialczak, A; Abbate, KT; Menzies, AM; Johnson, DB; Sullivan, RJ; Shoushtari, AN	Tolerance and Efficacy of BRAF Plus MEK Inhibition in Patients With Melanoma Who Previously Have Received Programmed Cell Death Protein 1-Based Therapy	CANCER	0008-543X	1097-0142	MAR 15	2019	125	6	884	891		10.1002/cncr.31889	30521084
Rogiers, A; Boekhout, A; Schwarze, JK; Awada, G; Blank, CU; Neyns, B	Long-Term Survival, Quality of Life, and Psychosocial Outcomes in Advanced Melanoma Patients Treated with Immune Checkpoint Inhibitors	JOURNAL OF ONCOLOGY	1687-8450	1687-8469		2019	2019				5269062	10.1155/2019/5269062	31182961
Duarte, JD; Parakh, S; Andrews, MC; Woods, K; Pasam, A; Tutuka, C; Ostrouska, S; Blackburn, JM; Behren, A; Cebon, J	Autoantibodies May Predict Immune-Related Toxicity: Results from a Phase I Study of Intralesional Bacillus Calmette-Guerin followed by Ipilimumab in Patients with Advanced Metastatic Melanoma	FRONTIERS IN IMMUNOLOGY	1664-3224		MAR 2	2018	9				411	10.3389/fimmu.2018.00411	29552014
Mustafi, S; Camarena, V; Volmar, CH; Huff, TC; Sant, DW; Brothers, SP; Liu, ZJ; Wahlestedt, C; Wang, GF	Vitamin C Sensitizes Melanoma to BET Inhibitors	CANCER RESEARCH	0008-5472	1538-7445	JAN 15	2018	78	2	572	583		10.1158/0008-5472.CAN-17-2040	29180474
Perier-Muzet, M; Gatt, E; Peron, J; Falandry, C; Amini-Adle, M; Thomas, L; Dalle, S; Boespflug, A	Association of Immunotherapy With Overall Survival in Elderly Patients With Melanoma	JAMA DERMATOLOGY	2168-6068	2168-6084	JAN	2018	154	1	82	87		10.1001/jamadermatol.2017.4584	29214290
Sano, T; Uhara, H; Mikoshiba, Y; Kobayashi, A; Uchiyama, R; Tateishi, K; Yamamoto, H; Okuyama, R	Nivolumab-induced organizing pneumonia in a melanoma patient	JAPANESE JOURNAL OF CLINICAL ONCOLOGY	0368-2811	1465-3621	MAR	2016	46	3	270	272		10.1093/jjco/hyv199	26759348
Patel, SP; Woodman, SE	Profile of ipilimumab and its role in the treatment of metastatic melanoma	DRUG DESIGN DEVELOPMENT AND THERAPY	1177-8881		DEC 16	2011	5		489	495		10.2147/DDDT.S10945	22267918
Hamid, O; Molinero, L; Bolen, CR; Sosman, JA; Munoz-Couselo, E; Kluger, HM; McDermott, DF; Powderly, JD; Sarkar, I; Ballinger, M; Fasso, M; O'Hear, C; Chen, DS; Hegde, PS; Hodi, FS	Safety, Clinical Activity, and Biological Correlates of Response in Patients with Metastatic Melanoma: Results from a Phase I Trial of Atezolizumab	CLINICAL CANCER RESEARCH	1078-0432	1557-3265	OCT 15	2019	25	20	6061	6072		10.1158/1078-0432.CCR-18-3488	31358540
Arakawa, A; Vollmer, S; Tietze, J; Galinski, A; Heppt, MV; Burdek, M; Berking, C; Prinz, JC	Clonality of CD4(+) Blood T Cells Predicts Longer Survival With CTLA4 or PD-1 Checkpoint Inhibition in Advanced Melanoma	FRONTIERS IN IMMUNOLOGY	1664-3224		JUN 18	2019	10				1336	10.3389/fimmu.2019.01336	31275310
Nakamura, Y; Tanaka, R; Maruyama, H; Ishitsuka, Y; Okiyama, N; Watanabe, R; Fujimoto, M; Fujisawa, Y	Correlation between blood cell count and outcome of melanoma patients treated with anti-PD-1 antibodies	JAPANESE JOURNAL OF CLINICAL ONCOLOGY	0368-2811	1465-3621	MAY	2019	49	5	431	437		10.1093/jjco/hyy201	30753621
Abu-Sbeih, H; Ali, FS; Qiao, W; Lu, Y; Patel, S; Diab, A; Wang, YH	Immune checkpoint inhibitor-induced colitis as a predictor of survival in metastatic melanoma	CANCER IMMUNOLOGY IMMUNOTHERAPY	0340-7004	1432-0851	APR	2019	68	4	553	561		10.1007/s00262-019-02303-1	30666357
Pistillo, MP; Fontana, V; Morabito, A; Dozin, B; Laurent, S; Carosio, R; Banelli, B; Ferrero, F; Spano, L; Tanda, E; Ferrucci, PF; Martinoli, C; Cocorocchio, E; Guida, M; Tommasi, S; De Galitiis, F; Pagani, E; Cappellini, GCA; Marchetti, P; Quaglino, P; Fava, P; Osella-Abate, S; Ascierto, PA; Capone, M; Simeone, E; Romani, M; Spagnolo, F; Queirolo, P	Soluble CTLA-4 as a favorable predictive biomarker in metastatic melanoma patients treated with ipilimumab: an Italian melanoma intergroup study	CANCER IMMUNOLOGY IMMUNOTHERAPY	0340-7004	1432-0851	JAN	2019	68	1	97	107		10.1007/s00262-018-2258-1	30311027
Zumelzu, C; Alexandre, M; Le Roux, C; Weber, P; Guyot, A; Levy, A; Aucouturier, F; Mignot-Grootenboer, S; Caux, F; Maubec, E; Prost-Squarcioni, C	Mucous Membrane Pemphigoid, Bullous Pemphigoid, and Anti-programmed Death-1/Programmed Death-Ligand 1: A Case Report of an Elderly Woman With Mucous Membrane Pemphigoid Developing After Pembrolizumab Therapy for Metastatic Melanoma and Review of the Literature	FRONTIERS IN MEDICINE		2296-858X	SEP 27	2018	5				268	10.3389/fmed.2018.00268	30320114
Fujimura, T; Kambayashi, Y; Tanita, K; Sato, Y; Hidaka, T; Otsuka, A; Tanaka, H; Furudate, S; Hashimoto, A; Aiba, S	HLA-DRB1*04:05 in two cases of Vogt-Koyanagi-Harada disease-like uveitis developing from an advanced melanoma patient treated by sequential administration of nivolumab and dabrafenib/trametinib therapy	JOURNAL OF DERMATOLOGY	0385-2407	1346-8138	JUN	2018	45	6	735	737		10.1111/1346-8138.14273	29488243
Fierz, FC; Meier, F; Chaloupka, K; Boni, C	Intraocular Inflammation Associated with New Therapies for Cutaneous Melanoma - Case Series and Review	KLINISCHE MONATSBLATTER FUR AUGENHEILKUNDE	0023-2165	1439-3999	APR	2016	233	4	540	544		10.1055/s-0042-102668	27116532
Mohiuddin, JJ; Chu, B; Facciabene, A; Poirier, K; Wang, XM; Doucette, A; Zheng, C; Xu, W; Anstadt, EJ; Amaravadi, RK; Karakousis, GC; Mitchell, TC; Huang, AC; Shabason, JE; Lin, A; Swisher-McClure, S; Maity, A; Schuchter, LM; Lukens, JN	Association of Antibiotic Exposure With Survival and Toxicity in Patients With Melanoma Receiving Immunotherapy	JNCI-JOURNAL OF THE NATIONAL CANCER INSTITUTE	0027-8874	1460-2105	FEB	2021	113	2	162	170	djaa057	10.1093/jnci/djaa057	32294209
Herrscher, H; Robert, C	Immune checkpoint inhibitors in melanoma in the metastatic, neoadjuvant, and adjuvant setting	CURRENT OPINION IN ONCOLOGY	1040-8746	1531-703X	MAR	2020	32	2	106	113		10.1097/CCO.0000000000000610	31876547
Di Giacomo, AM; Covre, A; Finotello, F; Rieder, D; Danielli, R; Sigalotti, L; Giannarelli, D; Petitprez, F; Lacroix, L; Valente, M; Cutaia, O; Fazio, C; Amato, G; Lazzeri, A; Monterisi, S; Miracco, C; Coral, S; Anichini, A; Bock, C; Nemc, A; Oganesian, A; Lowder, J; Azab, M; Fridman, WH; Sautes-Fridman, C; Trajanoski, Z; Maio, M	Guadecitabine Plus Ipilimumab in Unresectable Melanoma: The NIBIT-M4 Clinical Trial	CLINICAL CANCER RESEARCH	1078-0432	1557-3265	DEC 15	2019	25	24	7351	7362		10.1158/1078-0432.CCR-19-1335	31530631
Dimitriou, F; Matter, AV; Mangana, J; Urosevic-Maiwald, M; Micaletto, S; Braun, RP; French, LE; Dummer, R	Cytokine Release Syndrome During Sequential Treatment With Immune Checkpoint Inhibitors and Kinase Inhibitors for Metastatic Melanoma	JOURNAL OF IMMUNOTHERAPY	1524-9557	1537-4513	JAN	2019	42	1	29	32		10.1097/CJI.0000000000000236	29939877
Namikawa, K; Kiyohara, Y; Takenouchi, T; Uhara, H; Uchi, H; Yoshikawa, S; Takatsuka, S; Koga, H; Wada, N; Minami, H; Hatsumichi, M; Asada, S; Namba, Y; Yamazaki, N	Efficacy and safety of nivolumab in combination with ipilimumab in Japanese patients with advanced melanoma: An open-label, single-arm, multicentre phase II study	EUROPEAN JOURNAL OF CANCER	0959-8049	1879-0852	DEC	2018	105		114	126		10.1016/j.ejca.2018.09.025	30447539
Napolitano, S; Brancaccio, G; Argenziano, G; Martinelli, E; Morgillo, F; Ciardiello, F; Troiani, T	It is finally time for adjuvant therapy in melanoma	CANCER TREATMENT REVIEWS	0305-7372	1532-1967	SEP	2018	69		101	111		10.1016/j.ctrv.2018.06.003	29957365
Kothapalli, A; Khattak, MA	Safety and efficacy of anti-PD-1 therapy for metastatic melanoma and non-small-cell lung cancer in patients with viral hepatitis: a case series	MELANOMA RESEARCH	0960-8931	1473-5636	APR	2018	28	2	155	158		10.1097/CMR.0000000000000434	29406396
Hanna, KS	A Rare Case of Pembrolizumab-Induced Uveitis in a Patient with Metastatic Melanoma	PHARMACOTHERAPY	0277-0008	1875-9114	NOV	2016	36	11	E183	E188		10.1002/phar.1839	27716999
Herzberg, B; Fisher, DE	Metastatic melanoma and immunotherapy	CLINICAL IMMUNOLOGY	1521-6616	1521-7035	NOV	2016	172		105	110		10.1016/j.clim.2016.07.006	27430520
Beck, KM; Dong, JN; Geskin, LJ; Beltrani, VP; Phelps, RG; Carvajal, RD; Schwartz, G; Saenger, YM; Gartrell, RD	Disease stabilization with pembrolizumab for metastatic acral melanoma in the setting of autoimmune bullous pemphigoid	JOURNAL FOR IMMUNOTHERAPY OF CANCER		2051-1426	APR 19	2016	4				20	10.1186/s40425-016-0123-3	27096097
Yamazaki, N; Uhara, H; Fukushima, S; Uchi, H; Shibagaki, N; Kiyohara, Y; Tsutsumida, A; Namikawa, K; Okuyama, R; Otsuka, Y; Tokudome, T	Phase II study of the immune-checkpoint inhibitor ipilimumab plus dacarbazine in Japanese patients with previously untreated, unresectable or metastatic melanoma	CANCER CHEMOTHERAPY AND PHARMACOLOGY	0344-5704	1432-0843	NOV	2015	76	5	969	975		10.1007/s00280-015-2870-0	26407818
da Silva, IP; Ahmed, T; Reijers, ILM; Weppler, AM; Warner, AB; Patrinely, JR; Serra-Bellver, P; Allayous, C; Mangana, J; Nguyen, K; Zimmer, L; Trojaniello, C; Stout, D; Lyle, M; Klein, O; Gerard, CL; Michielin, O; Haydon, A; Ascierto, PA; Carlino, MS; Lebbe, C; Lorigan, P; Johnson, DB; Sandhu, S; Lo, SN; Blank, CU; Menzies, AM; Long, GV	Ipilimumab alone or ipilimumab plus anti-PD-1 therapy in patients with metastatic melanoma resistant to anti-PD-(L)1 monotherapy: a multicentre, retrospective, cohort study	LANCET ONCOLOGY	1470-2045	1474-5488	JUN	2021	22	6	836	847		10.1016/S1470-2045(21)00097-8	33989557
Sussman, TA; Li, H; Hobbs, B; Funchain, P; McCrae, KR; Khorana, AA	Incidence of thromboembolism in patients with melanoma on immune checkpoint inhibitor therapy and its adverse association with survival	JOURNAL FOR IMMUNOTHERAPY OF CANCER		2051-1426		2021	9	1			e001719	10.1136/jitc-2020-001719	33436486
Chang, CY; Park, H; Malone, DC; Wang, CY; Wilson, DL; Yeh, YM; Van Boemmel-Wegmann, S; Lo-Ciganic, WH	Immune Checkpoint Inhibitors and Immune-Related Adverse Events in Patients With Advanced Melanoma A Systematic Review and Network Meta-analysis	JAMA NETWORK OPEN	2574-3805		MAR 25	2020	3	3			e201611	10.1001/jamanetworkopen.2020.1611	32211869
Suo, A; Chan, Y; Beaulieu, C; Kong, SY; Cheung, WY; Monzon, JG; Smylie, M; Walker, J; Morris, D; Cheng, TN	Anti-PD1-Induced Immune-Related Adverse Events and Survival Outcomes in Advanced Melanoma	ONCOLOGIST	1083-7159	1549-490X	MAY	2020	25	5	438	446		10.1634/theoncologist.2019-0674	32048768
Lesage, C; Longvert, C; Prey, S; Maanaoui, S; Dreno, B; Machet, L; Zehou, O; Kramkimel, N; Jeudy, G; Skowron, F; Aubin, F; Visseaux, L; Mansard, S; Dereure, O; Lesage, FX; Guillot, B	Incidence and Clinical Impact of Anti-TNF alpha Treatment of Severe Immune Checkpoint Inhibitor-induced Colitis in Advanced Melanoma: The Mecolit Survey	JOURNAL OF IMMUNOTHERAPY	1524-9557	1537-4513	JUN	2019	42	5	175	179		10.1097/CJI.0000000000000268	31090656
Tarhini, A; Lin, Y; Lin, H; Rahman, Z; Vallabhaneni, P; Mendiratta, P; Pingpank, JF; Holtzman, MP; Yusko, EC; Rytlewski, JA; Rao, UNM; Ferris, RL; Kirkwood, JM	Neoadjuvant ipilimumab (3mg/kg or 10mg/kg) and high dose IFN-alpha 2b in locally/regionally advanced melanoma: safety, efficacy and impact on T-cell repertoire	JOURNAL FOR IMMUNOTHERAPY OF CANCER	2051-1426		OCT 23	2018	6				112	10.1186/s40425-018-0428-5	30352626
Reddy, SB; Possick, JD; Kluger, HM; Galan, A; Han, D	Sarcoidosis Following Anti-PD-1 and Anti-CTLA-4 Therapy for Metastatic Melanoma	JOURNAL OF IMMUNOTHERAPY	1524-9557	1537-4513	OCT	2017	40	8	307	311		10.1097/CJI.0000000000000181	28737620
Inadomi, K; Kumagai, H; Arita, S; Tsuruta, N; Takayoshi, K; Mishima, K; Ota, SI; Tanaka, M; Okumura, Y; Sagara, K; Nio, K; Nakano, M; Uchi, H; Yamamoto, H; Ariyama, H; Kusaba, H; Niiro, H; Oda, Y; Akashi, K; Baba, E	Bi-cytopenia possibly induced by anti-PD-1 antibody for primary malignant melanoma of the esophagus A case report	MEDICINE	0025-7974	1536-5964	JUL	2016	95	29			e4283	10.1097/MD.0000000000004283	27442668
Kobayashi, T; Iwama, S; Yasuda, Y; Okada, N; Okuji, T; Ito, M; Onoue, T; Goto, M; Sugiyama, M; Tsunekawa, T; Takagi, H; Hagiwara, D; Ito, Y; Suga, H; Banno, R; Yokota, K; Hase, T; Morise, M; Hashimoto, N; Ando, M; Fujimoto, Y; Hibi, H; Sone, M; Ando, Y; Akiyama, M; Hasegawa, Y; Arima, H	Pituitary dysfunction induced by immune checkpoint inhibitors is associated with better overall survival in both malignant melanoma and non-small cell lung carcinoma: a prospective study	JOURNAL FOR IMMUNOTHERAPY OF CANCER		2051-1426		2020	8	2			e000779	10.1136/jitc-2020-000779	32606047
Ott, PA; Pavlick, AC; Johnson, DB; Hart, LL; Infante, JR; Luke, JJ; Lutzky, J; Rothschild, NE; Spitler, LE; Cowey, CL; Alizadeh, AR; Salama, AK; He, Y; Hawthorne, TR; Bagley, RG; Zhang, J; Turner, CD; Hamid, O	A phase 2 study of glembatumumab vedotin, an antibody-drug conjugate targeting glycoprotein NMB, in patients with advanced melanoma	CANCER	0008-543X	1097-0142	APR 1	2019	125	7	1113	1123		10.1002/cncr.31892	30690710
Sachpekidis, C; Larribere, L; Kopp-Schneider, A; Hassel, JC; Dimitrakopoulou-Strauss, A	Can benign lymphoid tissue changes in F-18-FDG PET/CT predict response to immunotherapy in metastatic melanoma?	CANCER IMMUNOLOGY IMMUNOTHERAPY	0340-7004	1432-0851	FEB	2019	68	2	297	303		10.1007/s00262-018-2279-9	30478475
Hantel, A; Gabster, B; Cheng, JX; Golomb, H; Gajewski, TF	Severe hemophagocytic lymphohistiocytosis in a melanoma patient treated with ipilimumab plus nivolumab	JOURNAL FOR IMMUNOTHERAPY OF CANCER	2051-1426		JUL 16	2018	6				73	10.1186/s40425-018-0384-0	30012206
Ligtenberg, MA; de Coana, YP; Shmushkovich, T; Yoshimoto, Y; Truxova, I; Yang, Y; Betancur-Boissel, M; Eliseev, AV; Wolfson, AD; Kiessling, R	Self-Delivering RNAi Targeting PD-1 Improves Tumor-Specific T Cell Functionality for Adoptive Cell Therapy of Malignant Melanoma	MOLECULAR THERAPY	1525-0016	1525-0024	JUN 6	2018	26	6	1482	1493		10.1016/j.ymthe.2018.04.015	29735366
Bossart, S; Thurneysen, S; Rushing, E; Frontzek, K; Leske, H; Mihic-Probst, D; Nagel, HW; Mangana, J; Goldinger, SM; Dummer, R	Case Report: Encephalitis, with Brainstem Involvement, Following Checkpoint Inhibitor Therapy in Metastatic Melanoma	ONCOLOGIST	1083-7159	1549-490X	JUN	2017	22	6	749	753		10.1634/theoncologist.2016-0366	28559410
Schiza, A; Wenthe, J; Mangsbo, S; Eriksson, E; Nilsson, A; Totterman, TH; Loskog, A; Ullenhag, G	Adenovirus-mediated CD40L gene transfer increases Teffector/Tregulatory cell ratio and upregulates death receptors in metastatic melanoma patients	JOURNAL OF TRANSLATIONAL MEDICINE	1479-5876		APR 20	2017	15				79	10.1186/s12967-017-1182-z	28427434
Oliva, IG; Tawbi, H; Davies, MA	Melanoma Brain Metastases Current Areas of Investigation and Future Directions	CANCER JOURNAL	1528-9117	1540-336X	JAN-FEB	2017	23	1	68	74		10.1097/PPO.0000000000000237	28114258
Kirchberger, MC; Hauschild, A; Schuler, G; Heinzerling, L	Combined low-dose ipilimumab and pembrolizumab after sequential ipilimumab and pembrolizumab failure in advanced melanoma	EUROPEAN JOURNAL OF CANCER	0959-8049	1879-0852	SEP	2016	65		182	184		10.1016/j.ejca.2016.07.003	27501507
Jazirehi, AR; Lim, A; Dinh, T	PD-1 inhibition and treatment of advanced melanoma-role of pembrolizumab	AMERICAN JOURNAL OF CANCER RESEARCH	2156-6976			2016	6	10	2117	2128			27822406
Jansen, YJ; Janssens, P; Hoorens, A; Schreuer, MS; Seremet, T; Wilgenhof, S; Neyns, B	Granulomatous nephritis and dermatitis in a patient with BRAF V600E mutant metastatic melanoma treated with dabrafenib and trametinib	MELANOMA RESEARCH	0960-8931	1473-5636	DEC	2015	25	6	550	554		10.1097/CMR.0000000000000186	26512791
Najjar, YG; Navrazhina, K; Ding, F; Bhatia, R; Tsai, K; Abbate, K; Durden, B; Eroglu, Z; Bhatia, S; Park, S; Chowdhary, A; Chandra, S; Kennedy, J; Ernstoff, M; Vachhani, P; Drabick, J; Singh, A; Xu, T; Yang, J; Carvajal, R; Manson, D; Kirkwood, JM; Cohen, J; Sullivan, R; Johnson, D; Funchain, P; Shoushtari, A	Ipilimumab plus nivolumab for patients with metastatic uveal melanoma: a multicenter, retrospective study	JOURNAL FOR IMMUNOTHERAPY OF CANCER		2051-1426		2020	8	1			e000331	10.1136/jitc-2019-000331	32581057
Regan, MM; Werner, L; Rao, S; Gupte-Singh, K; Hodi, FS; Kirkwood, JM; Kluger, HM; Larkin, J; Postow, MA; Ritchings, C; Sznol, M; Tarhini, AA; Wolchok, JD; Atkins, MB; McDermott, DF	Treatment-Free Survival: A Novel Outcome Measure of the Effects of Immune Checkpoint Inhibition-A Pooled Analysis of Patients With Advanced Melanoma	JOURNAL OF CLINICAL ONCOLOGY	0732-183X	1527-7755	DEC 10	2019	37	35	3350	+		10.1200/JCO.19.00345	31498030
Kreft, S; Gesierich, A; Eigentler, T; Franklin, C; Valpione, S; Ugurel, S; Utikal, J; Haferkamp, S; Blank, C; Larkin, J; Garbe, C; Schadendorf, D; Lorigan, P; Schilling, B	Efficacy of PD-1-based immunotherapy after radiologic progression on targeted therapy in stage IV melanoma	EUROPEAN JOURNAL OF CANCER	0959-8049	1879-0852	JUL	2019	116		207	215		10.1016/j.ejca.2019.05.015	31212163
Davar, D; Wang, H; Chauvin, JM; Pagliano, O; Fourcade, JJ; Ka, M; Menna, C; Rose, A; Sander, C; Borhani, AA; Karunamurthy, A; Tarhini, AA; Tawbi, HA; Zhao, Q; Moreno, BH; Ebbinghaus, S; Ibrahim, N; Kirkwood, JM; Zarour, HM	Phase Ib/II Study of Pembrolizumab and Pegylated-Interferon Alfa-2b in Advanced Melanoma	JOURNAL OF CLINICAL ONCOLOGY	0732-183X	1527-7755	DEC 10	2018	36	35	3450	+		10.1200/JCO.18.00632	30359157
Axelrod, ML; Johnson, DB; Balko, JM	Emerging biomarkers for cancer immunotherapy in melanoma	SEMINARS IN CANCER BIOLOGY	1044-579X	1096-3650	OCT	2018	52		207	215		10.1016/j.semcancer.2017.09.004	28917578
Pietrobono, S; Santini, R; Gagliardi, S; Dapporto, F; Colecchia, D; Chiariello, M; Leone, C; Valoti, M; Manetti, F; Petricci, E; Taddei, M; Stecca, B	Targeted inhibition of Hedgehog-GLI signaling by novel acylguanidine derivatives inhibits melanoma cell growth by inducing replication stress and mitotic catastrophe	CELL DEATH & DISEASE	2041-4889		FEB 2	2018	9				142	10.1038/s41419-017-0142-0	29396391
Dika, E; Ravaioli, GM; Piraccini, BM; Lambertini, M; Chessa, MA; Baraldi, C; Ribero, S; Andrea, A; Melotti, B; Patrizi, A	Cutaneous adverse effects during ipilimumab treatment for metastatic melanoma: a prospective study	EUROPEAN JOURNAL OF DERMATOLOGY	1167-1122	1952-4013	MAY	2017	27	3	266	270		10.1684/ejd.2017.3023	28524050
Pfoher, C; Eichler, H; Burgard, B; Krecke, N; Muller, CSL; Vogt, T	A Case of Immune Thrombocytopenia as a Rare Side Effect of an Immunotherapy with PD1-Blocking Agents for Metastatic Melanoma	TRANSFUSION MEDICINE AND HEMOTHERAPY	1660-3796	1660-3818		2017	44	6	426	428		10.1159/000479237	29344020
Deeks, ED	Pembrolizumab: A Review in Advanced Melanoma	DRUGS	0012-6667	1179-1950	MAR	2016	76	3	375	386		10.1007/s40265-016-0543-x	26846323
Assi, H; Wilson, KS	Immune toxicities and long remission duration after ipilimumab therapy for metastatic melanoma: two illustrative cases	CURRENT ONCOLOGY	1198-0052		APR	2013	20	2	E165	E169		10.3747/co.20.1265	23559884
Weber, J	Immunotherapy for melanoma	CURRENT OPINION IN ONCOLOGY	1040-8746	1531-703X	MAR	2011	23	2	163	169		10.1097/CCO.0b013e3283436e79	21192262
Yoshino, K; Nakayama, T; Ito, A; Sato, E; Kitano, S	Severe colitis after PD-1 blockade with nivolumab in advanced melanoma patients: potential role of Th1-dominant immune response in immune-related adverse events: two case reports	BMC CANCER		1471-2407	OCT 29	2019	19	1			1019	10.1186/s12885-019-6138-7	31664934
Sachpekidis, C; Kopp-Schneider, A; Hakim-Meibodi, L; Dimitrakopoulou-Strauss, A; Hassel, JC	F-18-FDG PET/CT longitudinal studies in patients with advanced metastatic melanoma for response evaluation of combination treatment with vemurafenib and ipilimumab	MELANOMA RESEARCH	0960-8931	1473-5636	APR	2019	29	2	178	186		10.1097/CMR.0000000000000541	30653029
Zehou, O; Leibler, C; Arnault, JP; Sayegh, J; Montaudie, H; Remy, P; Glotz, D; Cordonnier, C; Martin, L; Lebbe, C	Ipilimumab for the treatment of advanced melanoma in six kidney transplant patients	AMERICAN JOURNAL OF TRANSPLANTATION	1600-6135	1600-6143	DEC	2018	18	12	3065	3071		10.1111/ajt.15071	30107088
Xu, ZY; Lee, CC; Ramesh, A; Mueller, AC; Schlesinger, D; Cohen-Inbar, O; Shih, HH; Sheehan, JP	BRAF V600E mutation and BRAF kinase inhibitors in conjunction with stereotactic radiosurgery for intracranial melanoma metastases	JOURNAL OF NEUROSURGERY	0022-3085	1933-0693	MAR	2017	126	3	726	734		10.3171/2016.2.JNS1633	27203149
Hwang, SJE; Carlos, G; Wakade, D; Sharma, R; Fernandez-Penas, P	Ipilimumab-induced acute generalized exanthematous pustulosis in a patient with metastatic melanoma	MELANOMA RESEARCH	0960-8931	1473-5636	AUG	2016	26	4	417	420		10.1097/CMR.0000000000000261	27031538
Abdallah, AO; Herlopian, A; Ravilla, R; Bansal, M; Chandra-Reddy, S; Mahmoud, F; Ong, S; Gokden, M; Hutchins, L	Ipilimumab-induced necrotic myelopathy in a patient with metastatic melanoma: A case report and review of literature	JOURNAL OF ONCOLOGY PHARMACY PRACTICE	1078-1552	1477-092X	JUN	2016	22	3	537	542		10.1177/1078155215572932	25712627
Wang, XY; Zuo, DM; Sarkar, D; Fisher, PB	Blockade of cytotoxic T-lymphocyte antigen-4 as a new therapeutic approach for advanced melanoma	EXPERT OPINION ON PHARMACOTHERAPY	1465-6566	1744-7666	DEC	2011	12	17	2695	2706		10.1517/14656566.2011.629187	22077831
Angela, Y; Haferkamp, S; Weishaupt, C; Ugurel, S; Becker, JC; Oberndorfer, F; Alar, V; Satzger, I; Gutzmer, R	Combination of denosumab and immune checkpoint inhibition: experience in 29 patients with metastatic melanoma and bone metastases	CANCER IMMUNOLOGY IMMUNOTHERAPY	0340-7004	1432-0851	JUL	2019	68	7	1187	1194		10.1007/s00262-019-02353-5	31187176
Steeb, T; Wessely, A; Ruzicka, T; Heppt, MV; Berking, C	How to MEK the best of uveal melanoma: A systematic review on the efficacy and safety of MEK inhibitors in metastatic or unresectable uveal melanoma	EUROPEAN JOURNAL OF CANCER	0959-8049	1879-0852	NOV	2018	103		41	51		10.1016/j.ejca.2018.08.005	30205280
Trommer-Nestler, M; Marnitz, S; Kocher, M; Ruess, D; Schlaak, M; Theurich, S; von Bergwelt-Baildon, M; Morgenthaler, J; Jablonska, K; Celik, E; Ruge, MI; Baues, C	Robotic Stereotactic Radiosurgery in Melanoma Patients with Brain Metastases under Simultaneous Anti-PD-1 Treatment	INTERNATIONAL JOURNAL OF MOLECULAR SCIENCES		1422-0067	SEP	2018	19	9			2653	10.3390/ijms19092653	30205431
Moore, T; Wagner, CR; Scurti, GM; Hutchens, KA; Godellas, C; Clark, AL; Kolawole, EM; Hellman, LM; Singh, NK; Huyke, FA; Wang, SY; Calabrese, KM; Embree, HD; Orentas, R; Shirai, K; Dellacecca, E; Garrett-Mayer, E; Li, ML; Eby, JM; Stiff, PJ; Evavold, BD; Baker, BM; Le Poole, IC; Dropulic, B; Clark, JI; Nishimura, MI	Clinical and immunologic evaluation of three metastatic melanoma patients treated with autologous melanoma-reactive TCR-transduced T cells	CANCER IMMUNOLOGY IMMUNOTHERAPY	0340-7004	1432-0851	FEB	2018	67	2	311	325		10.1007/s00262-017-2073-0	29052782
Wolner, ZJ; Marghoob, AA; Pulitzer, MP; Postow, MA; Marchetti, MA	A case report of disappearing pigmented skin lesions associated with pembrolizumab treatment for metastatic melanoma	BRITISH JOURNAL OF DERMATOLOGY	0007-0963	1365-2133	JAN	2018	178	1	265	269		10.1111/bjd.15354	28132411
Jamal, R; Lapointe, R; Cocolakis, E; Thebault, P; Kazemi, S; Friedmann, JE; Dionne, J; Cailhier, JF; Belanger, K; Ayoub, JP; Le, H; Lambert, C; El-Hajjar, J; van Kempen, LC; Spatz, A; Miller, WH	Peripheral and local predictive immune signatures identified in a phase II trial of ipilimumab with carboplatin/paclitaxel in unresectable stage III or stage IV melanoma	JOURNAL FOR IMMUNOTHERAPY OF CANCER	2051-1426		NOV 21	2017	5				83	10.1186/s40425-017-0290-x	29157311
Pushkarevskaya, A; Neuberger, U; Dirnitrakopoulou-Strauss, A; Enk, A; Hassel, JC	Severe Ocular Myositis After Ipilimumab Treatment for Melanoma: A Report of 2 Cases	JOURNAL OF IMMUNOTHERAPY	1524-9557	1537-4513	SEP	2017	40	7	282	285		10.1097/CJI.0000000000000178	28604554
Spain, L; Larkin, J	Combination immune checkpoint blockade with ipilimumab and nivolumab in the management of advanced melanoma	EXPERT OPINION ON BIOLOGICAL THERAPY	1471-2598	1744-7682	MAR 3	2016	16	3	389	396		10.1517/14712598.2016.1141195	26750801
Khoja, L; Atenafu, EG; Ye, Q; Gedye, C; Chappell, M; Hogg, D; Butler, MO; Joshua, AM	Real-world efficacy, toxicity and clinical management of ipilimumab treatment in metastatic melanoma	ONCOLOGY LETTERS	1792-1074	1792-1082	FEB	2016	11	2	1581	1585		10.3892/ol.2015.4069	26893783
Johnson, DB; Peng, CW; Abramson, RG; Ye, F; Zhao, SL; Wolchok, JD; Sosman, JA; Carvajal, RD; Ariyan, CE	Clinical Activity of Ipilimumab in Acral Melanoma: A Retrospective Review	ONCOLOGIST	1083-7159	1549-490X	JUN	2015	20	6	648	652		10.1634/theoncologist.2014-0468	25964307
Mashima, E; Inoue, A; Sakuragi, Y; Yamaguchi, T; Sasaki, N; Hara, Y; Omoto, D; Ohmori, S; Haruyama, S; Sawada, Y; Yoshioka, M; Nishio, D; Nakamura, M	Nivolumab in the treatment of malignant melanoma: review of the literature	ONCOTARGETS AND THERAPY	1178-6930			2015	8		2045	2051		10.2147/OTT.S62102	26273207
de Rosa, F; Ridolfi, L; Ridolfi, R; Gentili, G; Valmorri, L; Nanni, O; Petrini, M; Fiammenghi, L; Granato, AM; Ancarani, V; Pancisi, E; Soldati, V; Cassan, S; Riccobon, A; Parisi, E; Romeo, A; Turci, L; Guidoboni, M	Vaccination with autologous dendritic cells loaded with autologous tumor lysate or homogenate combined with immunomodulating radiotherapy and/or preleukapheresis IFN-alpha in patients with metastatic melanoma: a randomised proof-of-principle phase II study	JOURNAL OF TRANSLATIONAL MEDICINE		1479-5876	JUL 22	2014	12					10.1186/1479-5876-12-209	25053129
Dupont, R; Berard, E; Puisset, F; Comont, T; Delord, JP; Guimbaud, R; Meyer, N; Mazieres, J; Alric, L	The prognostic impact of immune-related adverse events during anti-PD1 treatment in melanoma and non-small-cell lung cancer: a real-life retrospective study	ONCOIMMUNOLOGY	2162-402X			2020	9	1			1682383	10.1080/2162402X.2019.1682383	32002292
Rossi, E; Pagliara, MM; Orteschi, D; Dosa, T; Sammarco, MG; Caputo, CG; Petrone, G; Rindi, G; Zollino, M; Blasi, MA; Cassano, A; Bria, E; Tortora, G; Schinzari, G	Pembrolizumab as first-line treatment for metastatic uveal melanoma	CANCER IMMUNOLOGY IMMUNOTHERAPY	0340-7004	1432-0851	JUL	2019	68	7	1179	1185		10.1007/s00262-019-02352-6	31175402
Chat, V; Ferguson, R; Simpson, D; Kazlow, E; Lax, R; Moran, U; Pavlick, A; Frederick, D; Boland, G; Sullivan, R; Ribas, A; Flaherty, K; Osman, I; Weber, J; Kirchhoff, T	Autoimmune genetic risk variants as germline biomarkers of response to melanoma immune-checkpoint inhibition	CANCER IMMUNOLOGY IMMUNOTHERAPY	0340-7004	1432-0851	JUN	2019	68	6	897	905		10.1007/s00262-019-02318-8	30863922
Obata, S; Saishin, Y; Teramura, K; Ohji, M	Vogt-Koyanagi-Harada Disease-Like Uveitis during Nivolumab (Anti-PD-1 Antibody) Treatment for Metastatic Cutaneous Malignant Melanoma	CASE REPORTS IN OPHTHALMOLOGY	1663-2699			2019	10	1	67	74		10.1159/000496682	31097947
Kiyohara, Y; Uhara, H; Ito, Y; Matsumoto, N; Tsuchida, T; Yamazaki, N	Safety and efficacy of nivolumab in Japanese patients with malignant melanoma: An interim analysis of a postmarketing surveillance	JOURNAL OF DERMATOLOGY	0385-2407	1346-8138	APR	2018	45	4	408	415		10.1111/1346-8138.14227	29464755
Read, TA; Smith, A; Thomas, J; David, M; Foote, M; Wagels, M; Barbour, A; Smithers, BM	Intralesional PV-10 for the treatment of in-transit melanoma metastasesResults of a prospective, non-randomized, single center study	JOURNAL OF SURGICAL ONCOLOGY	0022-4790	1096-9098	MAR 15	2018	117	4	579	587		10.1002/jso.24921	29529343
Angell, TE; Min, L; Wieczorek, TJ; Hodi, FS	Unique cytologic features of thyroiditis caused by immune checkpoint inhibitor therapy for malignant melanoma	GENES & DISEASES	2352-4820	2352-3042	MAR	2018	5	1	46	48		10.1016/j.gendis.2017.11.002	29619406
He, W; Zhang, XM; Li, WW; Kong, C; Wang, YY; Zhu, LY; Xu, RL; Deng, GF; Zhang, PZ	Activated pulmonary tuberculosis in a patient with melanoma during PD-1 inhibition: a case report	ONCOTARGETS AND THERAPY	1178-6930			2018	11		7423	7427		10.2147/OTT.S178246	30425530
Jung, M; Lee, J; Kim, TM; Lee, DH; Kang, JH; Oh, SY; Lee, SJ; Shin, SJ	Ipilimumab Real-World Efficacy and Safety in Korean Melanoma Patients from the Korean Named-Patient Program Cohort	CANCER RESEARCH AND TREATMENT	1598-2998	2005-9256	JAN	2017	49	1	44	53		10.4143/crt.2016.024	27121719
Roth, ME; Muluneh, B; Jensen, BC; Madamanchi, C; Lee, CB	Left Ventricular Dysfunction After Treatment With Ipilimumab for Metastatic Melanoma	AMERICAN JOURNAL OF THERAPEUTICS	1075-2765	1536-3686	NOV-DEC	2016	23	6	E1925	E1928		10.1097/MJT.0000000000000430	26885708
Lin, ZJ; Chen, X; Li, ZF; Luo, YM; Fang, ZH; Xu, B; Han, MZ	PD-1 Antibody Monotherapy for Malignant Melanoma: A Systematic Review and Meta-Analysis	PLOS ONE	1932-6203		AUG 2	2016	11	8			e0160485	10.1371/journal.pone.0160485	27483468
Breki, CM; Dimitrakopoulou-Strauss, A; Hassel, J; Theoharis, T; Sachpekidis, C; Pan, LY; Provata, A	Fractal and multifractal analysis of PET/CT images of metastatic melanoma before and after treatment with ipilimumab	EJNMMI RESEARCH	2191-219X		JUL 29	2016	6				61	10.1186/s13550-016-0216-5	27473846
Wilden, SM; Lang, BM; Mohr, P; Grabbe, S	Immune checkpoint inhibitors: a milestone in the treatment of melanoma	JOURNAL DER DEUTSCHEN DERMATOLOGISCHEN GESELLSCHAFT	1610-0379	1610-0387	JUL	2016	14	7	685	695		10.1111/ddg.13012	27373243
Zibelman, M; Pollak, N; Olszanski, AJ	Autoimmune inner ear disease in a melanoma patient treated with pembrolizumab	JOURNAL FOR IMMUNOTHERAPY OF CANCER	2051-1426		FEB 16	2016	4				8	10.1186/s40425-016-0114-4	26885370
Krammer, R; Heinzerling, L	Therapy Preferences in Melanoma Treatment - Willingness to Pay and Preference of Quality versus Length of Life of Patients, Physicians and Healthy Controls	PLOS ONE	1932-6203		NOV 4	2014	9	11			e111237	10.1371/journal.pone.0111237	25369124
Atkins, MB; Tarhini, A; Rael, M; Gupte-Singh, K; O'Brien, E; Ritchings, C; Rao, S; McDermott, DF	Comparative efficacy of combination immunotherapy and targeted therapy in the treatment of BRAF-mutant advanced melanoma: a matching-adjusted indirect comparison	IMMUNOTHERAPY	1750-743X	1750-7448	MAY	2019	11	7	617	629		10.2217/imt-2018-0208	30852924
Bartels, F; Stronisch, T; Farmer, K; Rentzsch, K; Kiecker, F; Finke, C	Neuronal autoantibodies associated with cognitive impairment in melanoma patients	ANNALS OF ONCOLOGY	0923-7534	1569-8041	MAY	2019	30	5	823	829		10.1093/annonc/mdz083
Robert, C; Flaherty, K; Nathan, P; Hersey, P; Garbe, C; Milhem, M; Demidov, L; Mohr, P; Hassel, JC; Rutkowski, P; Dummer, R; Utikal, J; Kiecker, F; Larkin, J; D'Amelio, A; Mookerjee, B; Schadendorf, D	Five- year outcomes from a phase 3 METRIC study in patients with BRAF V600 E/K-mutant advanced or metastatic melanoma	EUROPEAN JOURNAL OF CANCER	0959-8049	1879-0852	MAR	2019	109		61	69		10.1016/j.ejca.2018.12.015	30690294
Ben-Betzalel, G; Steinberg-Silman, Y; Stoff, R; Asher, N; Shapira-Frommer, R; Schachter, J; Markel, G	Immunotherapy comes of age in octagenarian and nonagenarian metastatic melanoma patients	EUROPEAN JOURNAL OF CANCER	0959-8049	1879-0852	FEB	2019	108		61	68		10.1016/j.ejca.2018.12.012	30648631
Yip, RHL; Lee, LH; Schaeffer, DF; Horst, BA; Yang, HM	Lymphocytic gastritis induced by pembrolizumab in a patient with metastatic melanoma	MELANOMA RESEARCH	0960-8931	1473-5636	DEC	2018	28	6	645	647		10.1097/CMR.0000000000000502	30256271
Dillman, RO; Cornforth, AN; Nistor, GI; McClay, EF; Amatruda, TT; Depriest, C	Randomized phase II trial of autologous dendritic cell vaccines versus autologous tumor cell vaccines in metastatic melanoma: 5-year follow up and additional analyses	JOURNAL FOR IMMUNOTHERAPY OF CANCER		2051-1426	MAR 6	2018	6				19	10.1186/s40425-018-0330-1	29510745
O'Kane, GM; Lyons, TG; Colleran, GC; Ahmad, MW; Alken, S; Kavanagh, EC; Fitzpatrick, D; Murray, B; Kelly, CM	Late-Onset Paraplegia after Complete Response to Two Cycles of lpilimumab for Metastatic Melanoma	ONCOLOGY RESEARCH AND TREATMENT	2296-5270	2296-5262	DEC	2014	37	12	757	760		10.1159/000368316	25531722
Iravani, A; Osman, MM; Weppler, AM; Wallace, R; Galligan, A; Lasocki, A; Hunter, MO; Akhurst, T; Hofman, MS; Lau, PKH; Kee, D; Au-Yeung, G; Sandhu, S; Hicks, RJ	FDG PET/CT for tumoral and systemic immune response monitoring of advanced melanoma during first-line combination ipilimumab and nivolumab treatment	EUROPEAN JOURNAL OF NUCLEAR MEDICINE AND MOLECULAR IMAGING	1619-7070	1619-7089	NOV	2020	47	12	2776	2786		10.1007/s00259-020-04815-w	32338306
Livingstone, A; Agarwal, A; Stockler, MR; Menzies, AM; Howard, K; Morton, RL	Preferences for Immunotherapy in Melanoma: A Systematic Review	ANNALS OF SURGICAL ONCOLOGY	1068-9265	1534-4681	FEB	2020	27	2	571	584		10.1245/s10434-019-07963-y	31664622
Gambichler, T; Schroter, U; Hoxtermann, S; Susok, L; Stockfleth, E; Becker, JC	Decline of programmed death-1-positive circulating T regulatory cells predicts more favourable clinical outcome of patients with melanoma under immune checkpoint blockade	BRITISH JOURNAL OF DERMATOLOGY	0007-0963	1365-2133	MAY	2020	182	5	1214	1220		10.1111/bjd.18379	31361026
Kaesler, S; Wolbing, F; Kempf, WE; Skabytska, V; Koberle, M; Volz, T; Sinnberg, T; Amaral, T; Mockel, S; Yazdi, A; Metzler, G; Schaller, M; Hartmann, K; Weide, B; Garbe, C; Rammensee, HG; Rocken, M; Biedermann, T	Targeting tumor-resident mast cells for effective anti-melanoma immune responses	JCI INSIGHT		2379-3708	OCT 3	2019	4	19			e125057	10.1172/jci.insight.125057	31578309
Lang, NN; Dick, J; Slynko, A; Schulz, C; Dimitrakopoulou-Strauss, A; Sachpekidis, C; Enk, AH; Hassel, JC	Clinical significance of signs of autoimmune colitis in F-18-fluorodeoxyglucose positron emission tomography-computed tomography of 100 stage-IV melanoma patients	IMMUNOTHERAPY	1750-743X	1750-7448	JUN	2019	11	8	667	676		10.2217/imt-2018-0146	31088239
Soldatos, TG; Dimitrakopoulou-Strauss, A; Larribere, L; Hassel, JC; Sachpekidis, C	Retrospective Side Effect Profiling of the Metastatic Melanoma Combination Therapy Ipilimumab-Nivolumab Using Adverse Event Data	DIAGNOSTICS		2075-4418	DEC	2018	8	4			76	10.3390/diagnostics8040076	30384507
Ben-Betzalel, G; Baruch, EN; Boursi, B; Steinberg-Silman, Y; Asher, N; Shapira-Frommer, R; Schachter, J; Markel, G	Possible immune adverse events as predictors of durable response to BRAF inhibitors in patients with BRAF V600-mutant metastatic melanoma	EUROPEAN JOURNAL OF CANCER	0959-8049	1879-0852	SEP	2018	101		229	235		10.1016/j.ejca.2018.06.030	30096703
Stucci, LS; D'Oronzo, S; Tucci, M; Macerollo, A; Ribero, S; Spagnolo, F; Marra, E; Picasso, V; Orgiano, L; Marconcini, R; De Rosa, F; Di Guardo, L; Galli, G; Gandini, S; Palmirotta, R; Palmieri, G; Queirolo, P; Silvestris, F	Vitamin D in melanoma: Controversies and potential role in combination with immune check-point inhibitors	CANCER TREATMENT REVIEWS	0305-7372	1532-1967	SEP	2018	69		21	28		10.1016/j.ctrv.2018.05.016	29864718
Sundahl, N; De Wolf, K; Kruse, V; Meireson, A; Reynders, D; Goetghebeur, E; Van Gele, M; Speeckaert, R; Hennart, B; Brochez, L; Ost, P	Phase 1 Dose Escalation Trial of Ipilimumab and Stereotactic Body Radiation Therapy in Metastatic Melanoma	INTERNATIONAL JOURNAL OF RADIATION ONCOLOGY BIOLOGY PHYSICS	0360-3016	1879-355X	MAR 15	2018	100	4	906	915		10.1016/j.ijrobp.2017.11.029	29485070
Ariyasu, H; Inaba, H; Ota, T; Yamaoka, H; Furukawa, Y; Iwakura, H; Doi, N; Yamamoto, Y; Akamizu, T	Thyrotoxicosis and Adrenocortical Hormone Deficiency During Immune-checkpoint Inhibitor Treatment for Malignant Melanoma	IN VIVO	0258-851X	1791-7549	MAR-APR	2018	32	2	345	351		10.21873/invivo.11244	29475919
Chesney, J; Awasthi, S; Curti, B; Hutchins, L; Linette, G; Triozzi, P; Tan, MCB; Brown, RE; Nemunaitis, J; Whitman, E; Windham, C; Lutzky, J; Downey, GF; Batty, N; Amatruda, T	Phase IIIb safety results from an expanded-access protocol of talimogene laherparepvec for patients with unresected, stage IIIB-IVM1c melanoma	MELANOMA RESEARCH	0960-8931	1473-5636	FEB	2018	28	1	44	51		10.1097/CMR.0000000000000399	29176501
Kanno, H; Ishida, K; Yamada, W; Nishida, T; Takahashi, N; Mochizuki, K; Mizuno, Y; Matsuyama, K; Takahashi, T; Seishima, M	Uveitis induced by programmed cell death protein 1 inhibitor therapy with nivolumab in metastatic melanoma patient	JOURNAL OF INFECTION AND CHEMOTHERAPY	1341-321X	1437-7780	NOV	2017	23	11	774	777		10.1016/j.jiac.2017.04.007	28527652
Parakh, S; Nguyen, R; Opie, JM; Andrews, MC	Late presentation of generalised bullous pemphigoid-like reaction in a patient treated with pembrolizumab for metastatic melanoma	AUSTRALASIAN JOURNAL OF DERMATOLOGY	0004-8380	1440-0960	AUG	2017	58	3	E109	E112		10.1111/ajd.12488	27170423
Diamantopoulos, PT; Tsatsou, K; Benopoulou, O; Anastasopoulou, A; Gogas, H	Inflammatory Myopathy and Axonal Neuropathy in a Patient With Melanoma Following Pembrolizumab Treatment	JOURNAL OF IMMUNOTHERAPY	1524-9557	1537-4513	JUL-AUG	2017	40	6	221	223			28498142
Perret, RE; Josselin, N; Knol, AC; Khammari, A; Cassecuel, J; Peuvrel, L; Dreno, B	Histopathological aspects of cutaneous erythematous-papular eruptions induced by immune checkpoint inhibitors for the treatment of metastatic melanoma	INTERNATIONAL JOURNAL OF DERMATOLOGY	0011-9059	1365-4632	MAY	2017	56	5	527	533		10.1111/ijd.13540	28188628
Berghoff, AS; Preusser, M	Targeted Therapies for Melanoma Brain Metastases	CURRENT TREATMENT OPTIONS IN NEUROLOGY	1092-8480	1534-3138	APR	2017	19	4			13	10.1007/s11940-017-0449-2	28374234
Signorelli, J; Gandhi, AS	Cobimetinib: A Novel MEK Inhibitor for Metastatic Melanoma	ANNALS OF PHARMACOTHERAPY	1060-0280	1542-6270	FEB	2017	51	2	146	153		10.1177/1060028016672037	27701080
Failing, JJ; Finnes, HD; Kottschade, LA; Allred, JB; Markovic, SN	Effects of commonly used chronic medications on the outcomes of ipilimumab therapy in patients with metastatic melanoma	MELANOMA RESEARCH	0960-8931	1473-5636	DEC	2016	26	6	609	615		10.1097/CMR.0000000000000299	27603551
Boudewijns, S; Westdorp, H; Koornstra, RHT; Aarntzen, EHJG; Schreibelt, G; Creemers, JHA; Punt, CJA; Figdor, CG; de Vries, IJM; Gerritsen, WR; Bol, KF	Immune-related Adverse Events of Dendritic Cell Vaccination Correlate With Immunologic and Clinical Outcome in Stage III and IV Melanoma Patients	JOURNAL OF IMMUNOTHERAPY	1524-9557	1537-4513	JUL-AUG	2016	39	6	241	248		10.1097/CJI.0000000000000127	27227325
Martin-Liberal, J; Kordbacheh, T; Larkin, J	Safety of pembrolizumab for the treatment of melanoma	EXPERT OPINION ON DRUG SAFETY	1474-0338	1744-764X	JUN	2015	14	6	957	964		10.1517/14740338.2015.1021774	25927979
Altomonte, M; Di Giacomo, AM; Queirolo, P; Ascierto, PA; Spagnolo, F; Bajetta, E; Calabro, L; Danielli, R; de Rosa, F; Maur, M; Chiarion-Sileni, V; Ferrucci, PF; Giannarelli, D; Testori, A; Ridolfi, R; Maio, M	Clinical experience with ipilimumab 10 mg/kg in patients with melanoma treated at Italian centres as part of a European expanded access programme	JOURNAL OF EXPERIMENTAL & CLINICAL CANCER RESEARCH	1756-9966		OCT 25	2013	32				82	10.1186/1756-9966-32-82	24423086
Daponte, A; Signoriello, S; Maiorino, L; Massidda, B; Simeone, E; Grimaldi, AM; Caraco, C; Palmieri, G; Cossu, A; Botti, G; Petrillo, A; Lastoria, S; Cavalcanti, E; Aprea, P; Mozzillo, N; Gallo, C; Comella, G; Ascierto, PA	Phase III randomized study of fotemustine and dacarbazine versus dacarbazine with or without interferon-alpha in advanced malignant melanoma	JOURNAL OF TRANSLATIONAL MEDICINE	1479-5876		FEB 13	2013	11				38	10.1186/1479-5876-11-38	23402397
Audemard, A; de Raucourt, S; Miocque, S; Comoz, F; Giraud, JM; Dreno, B; Bienvenu, B; Rogerie, MJ; Dompmartin, A	Melanoma-Associated Retinopathy Treated with lpilimumab Therapy	DERMATOLOGY	1018-8665	1421-9832		2013	227	2	146	149		10.1159/000353408	24051549
Olson, DJ; Eroglu, Z; Brockstein, B; Poklepovic, AS; Bajaj, M; Babu, S; Hallmeyer, S; Velasco, M; Lutzky, J; Higgs, E; Bao, RY; Carll, TC; Labadie, B; Krausz, T; Zha, YY; Karrison, T; Sondak, VK; Gajewski, TF; Khushalani, NI; Luke, JJ	Pembrolizumab Plus Ipilimumab Following Anti-PD-1/L1 Failure in Melanoma	JOURNAL OF CLINICAL ONCOLOGY	0732-183X	1527-7755	AUG 20	2021	39	24	2647	+		10.1200/JCO.21.00079	33945288
Maekawa, N; Konnai, S; Nishimura, M; Kagawa, Y; Takagi, S; Hosoya, K; Ohta, H; Kim, S; Okagawa, T; Izumi, Y; Deguchi, T; Kato, Y; Yamamoto, S; Yamamoto, K; Toda, M; Nakajima, C; Suzuki, Y; Murata, S; Ohashi, K	PD-L1 immunohistochemistry for canine cancers and clinical benefit of anti-PD-L1 antibody in dogs with pulmonary metastatic oral malignant melanoma	NPJ PRECISION ONCOLOGY		2397-768X	FEB 12	2021	5	1			10	10.1038/s41698-021-00147-6	33580183
Gandhi, S; Pandey, MR; Attwood, K; Ji, WY; Witkiewicz, AK; Knudsen, ES; Allen, C; Tario, JD; Wallace, PK; Cedeno, CD; Levis, M; Stack, S; Funchain, P; Drabick, JJ; Bucsek, MJ; Puzanov, I; Mohammadpour, H; Repasky, EA; Ernstoff, MS	Phase I Clinical Trial of Combination Propranolol and Pembrolizumab in Locally Advanced and Metastatic Melanoma: Safety, Tolerability, and Preliminary Evidence of Antitumor Activity	CLINICAL CANCER RESEARCH	1078-0432	1557-3265	JAN 1	2021	27	1	87	95		10.1158/1078-0432.CCR-20-2381	33127652
Ribas, A; Algazi, A; Ascierto, PA; Butler, MO; Chandra, S; Gordon, M; Hernandez-Aya, L; Lawrence, D; Lutzky, J; Miller, WH; Campbell, KM; Delafont, B; Marshall, S; Mueller, N; Robert, C	PD-L1 blockade in combination with inhibition of MAPK oncogenic signaling in patients with advanced melanoma	NATURE COMMUNICATIONS	2041-1723		DEC 7	2020	11	1			6262	10.1038/s41467-020-19810-w	33288749
Ralli, M; Botticelli, A; Visconti, IC; Angeletti, D; Fiore, M; Marchetti, P; Lambiase, A; de Vincentiis, M; Greco, A	Immunotherapy in the Treatment of Metastatic Melanoma: Current Knowledge and Future Directions	JOURNAL OF IMMUNOLOGY RESEARCH	2314-8861	2314-7156	JUN 28	2020	2020				9235638	10.1155/2020/9235638	32671117
Ridolfi, L; De Rosa, F; Petracci, E; Tanda, ET; Marra, E; Pigozzo, J; Marconcini, R; Guida, M; Cappellini, GCA; Gallizzi, G; Occelli, M; Pala, L; Gambale, E; Bersanelli, M; Galdo, G; Cortellini, A; Morgese, F; Zoratto, F; Stucci, LS; Strippoli, S; Guidoboni, M	Anti-PD1 antibodies in patients aged >= 75 years with metastatic melanoma: A retrospective multicentre study	JOURNAL OF GERIATRIC ONCOLOGY	1879-4068	1879-4076	APR	2020	11	3	515	522		10.1016/j.jgo.2019.12.012	31928943
Bomar, L; Senithilnathan, A; Ahn, C	Systemic Therapies for Advanced Melanoma	DERMATOLOGIC CLINICS	0733-8635	1558-0520	OCT	2019	37	4	409	+		10.1016/j.det.2019.05.001	31466582
Kassi, E; Angelousi, A; Asonitis, N; Diamantopoulos, P; Anastasopoulou, A; Papaxoinis, G; Kokkinos, M; Giovanopoulos, I; Kyriakakis, G; Petychaki, F; Savelli, A; Benopoulou, O; Gogas, H	Endocrine-related adverse events associated with immune-checkpoint inhibitors in patients with melanoma	CANCER MEDICINE	2045-7634		NOV	2019	8	15	6585	6594		10.1002/cam4.2533	31518074
Sundahl, N; Seremet, T; Van Dorpe, J; Neyns, B; Ferdinande, L; Meireson, A; Brochez, L; Kruse, V; Ost, P	Phase 2 Trial of Nivolumab Combined With Stereotactic Body Radiation Therapy in Patients With Metastatic or Locally Advanced Inoperable Melanoma	INTERNATIONAL JOURNAL OF RADIATION ONCOLOGY BIOLOGY PHYSICS	0360-3016	1879-355X	JUL 15	2019	104	4	828	835		10.1016/j.ijrobp.2019.03.041	30951807
Schadendorf, D; Hauschild, A; Santinami, M; Atkinson, V; Mandala, M; Chiarion-Sileni, V; Larkin, J; Nyakas, M; Dutriaux, C; Haydon, A; Robert, C; Mortier, L; Lesimple, T; Plummer, R; Schachter, J; Dasgupta, K; Manson, S; Koruth, R; Mookerjee, B; Kefford, R; Dummer, R; Kirkwood, JM; Long, GV	Patient-reported outcomes in patients with resected, high-risk melanoma with BRAF(V600E) or BRAF(V600K) mutations treated with adjuvant dabrafenib plus trametinib (COMBI-AD): a randomised, placebo-controlled, phase 3 trial	LANCET ONCOLOGY	1470-2045	1474-5488	MAY	2019	20	5	701	710		10.1016/S1470-2045(18)30940-9	30928620
Carreau, NA; Pavlick, AC	Nivolumab and ipilimumab: immunotherapy for treatment of malignant melanoma	FUTURE ONCOLOGY	1479-6694	1744-8301	FEB	2019	15	4	349	358		10.2217/fon-2018-0607	30334646
Friedlander, P; Wood, K; Wassmann, K; Christenfeld, AM; Bhardwaj, N; Oh, WK	A whole-blood RNA transcript-based gene signature is associated with the development of CTLA-4 blockade-related diarrhea in patients with advanced melanoma treated with the checkpoint inhibitor tremelimumab	JOURNAL FOR IMMUNOTHERAPY OF CANCER	2051-1426		SEP 18	2018	6				90	10.1186/s40425-018-0408-9	30227886
Montes, V; Sousa, S; Pita, F; Guerreiro, R; Carmona, C	Myasthenia Gravis Induced by Ipilimumab in a Patient With Metastatic Melanoma	FRONTIERS IN NEUROLOGY	1664-2295		APR 3	2018	9				150	10.3389/fneur.2018.00150	29666602
Yatim, N; Mateus, C; Charles, P	Sarcoidosis post-anti-PD-1 therapy, mimicking relapse of metastatic melanoma in a patient undergoing complete remission	REVUE DE MEDECINE INTERNE	0248-8663		FEB	2018	39	2	130	133		10.1016/j.revmed.2017.11.008	29277453
Brilli, L; Danielli, R; Ciuoli, C; Calabro, L; Di Giacomo, AM; Cerase, A; Paffetti, P; Sestini, F; Porcelli, B; Maio, M; Pacini, F	Prevalence of hypophysitis in a cohort of patients with metastatic melanoma and prostate cancer treated with ipilimumab	ENDOCRINE	1355-008X	1559-0100	DEC	2017	58	3	535	541		10.1007/s12020-017-1289-2	28401443
Wen, XZ; Ding, Y; Li, JJ; Zhao, JJ; Peng, RQ; Li, DD; Zhu, BY; Wang, Y; Zhang, X; Zhang, XS	The experience of immune checkpoint inhibitors in Chinese patients with metastatic melanoma: a retrospective case series	CANCER IMMUNOLOGY IMMUNOTHERAPY	0340-7004	1432-0851	SEP	2017	66	9	1153	1162		10.1007/s00262-017-1989-8	28444424
Friedman, CF; Wolchok, JD	Checkpoint inhibition and melanoma: Considerations in treating the older adult Checkpoint inhibition and melanoma: Considerations in treating the older adult	JOURNAL OF GERIATRIC ONCOLOGY	1879-4068	1879-4076	JUL	2017	8	4	237	241		10.1016/j.jgo.2017.04.003	28506536
Koelzer, VH; Buser, T; Willi, N; Rothschild, SI; Wicki, A; Schiller, P; Cathomas, G; Zippelius, A; Mertz, KD	Grover's-like drug eruption in a patient with metastatic melanoma under ipilimumab therapy	JOURNAL FOR IMMUNOTHERAPY OF CANCER		2051-1426	AUG 16	2016	4				47	10.1186/s40425-016-0151-z	27532022
Buchbinder, EI; McDermott, DF	Cytotoxic T-Lymphocyte Antigen-4 Blockade in Melanoma	CLINICAL THERAPEUTICS	0149-2918	1879-114X	APR	2015	37	4	755	763		10.1016/j.clinthera.2015.02.003	25746738
Sarnaik, AA; Hamid, O; Khushalani, NI; Lewis, KD; Medina, T; Kluger, HM; Thomas, SS; Domingo-Musibay, E; Pavlick, AC; Whitman, ED; Martin-Algarra, S; Corrie, P; Curti, BD; Olah, J; Lutzky, J; Weber, JS; Larkin, JMG; Shi, W; Takamura, T; Jagasia, M; Qin, HR; Wu, X; Chartier, C; Finckenstein, FG; Fardis, M; Kirkwood, JM; Chesney, JA	Lifileucel, a Tumor-Infiltrating Lymphocyte Therapy, in Metastatic Melanoma	JOURNAL OF CLINICAL ONCOLOGY	0732-183X	1527-7755	AUG 20	2021	39	24	2656	+		10.1200/JCO.21.00612
Gogas, H; Dreno, B; Larkin, J; Demidov, L; Stroyakovskiy, D; Eroglu, Z; Ferrucci, PF; Pigozzo, J; Rutkowski, P; Mackiewicz, J; Rooney, I; Voulgari, A; Troutman, S; Pitcher, B; Guo, Y; Yan, Y; Castro, M; Mulla, S; Flaherty, K; Arance, A	Cobimetinib plus atezolizumab in BRAF(V600) wild-type melanoma: primary results from the randomized phase III IMspire170 study	ANNALS OF ONCOLOGY	0923-7534	1569-8041	MAR	2021	32	3	384	394		10.1016/j.annonc.2020.12.004	33309774
Robert, C; Hwu, WJ; Hamid, O; Ribas, A; Weber, JS; Daud, AI; Hodi, FS; Wolchok, JD; Mitchell, TC; Hersey, P; Dronca, R; Joseph, RW; Boutros, C; Min, L; Long, GV; Schachter, J; Puzanov, I; Dummer, R; Lin, JX; Ibrahim, N; Diede, SJ; Carlino, MS; Joshua, AM	Long-term safety of pembrolizumab monotherapy and relationship with clinical outcome: A landmark analysis in patients with advanced melanoma	EUROPEAN JOURNAL OF CANCER	0959-8049	1879-0852	FEB	2021	144		182	191		10.1016/j.ejca.2020.11.010	33360855
Chu, MP; Li, YT; Ghosh, S; Sass, S; Smylie, M; Walker, J; Sawyer, MB	Body composition is prognostic and predictive of ipilimumab activity in metastatic melanoma	JOURNAL OF CACHEXIA SARCOPENIA AND MUSCLE	2190-5991	2190-6009	JUN	2020	11	3	748	755		10.1002/jcsm.12538	32053287
Pavlick, A; Blazquez, AB; Meseck, M; Lattanzi, M; Ott, PA; Marron, TU; Holman, RM; Mandeli, J; Salazar, AM; McClain, CB; Gimenez, G; Balan, S; Gnjatic, S; Sabado, RL; Bhardwaj, N	Combined Vaccination with NY-ESO-1 Protein, Poly-ICLC, and Montanide Improves Humoral and Cellular Immune Responses in Patients with High-Risk Melanoma	CANCER IMMUNOLOGY RESEARCH	2326-6066	2326-6074	JAN	2020	8	1	70	80		10.1158/2326-6066.CIR-19-0545	31699709
Ouwerkerk, W; van den Berg, M; van der Niet, S; Limpens, J; Luiten, RM	Biomarkers, measured during therapy, for response of melanoma patients to immune checkpoint inhibitors: a systematic review	MELANOMA RESEARCH	0960-8931	1473-5636	OCT	2019	29	5	453	464		10.1097/CMR.0000000000000589	30855527
Kim, HJ; Chang, JS; Roh, MR; Oh, BH; Chung, KY; Shin, SJ; Koom, WS	Effect of Radiotherapy Combined With Pembrolizumab on Local Tumor Control in Mucosal Melanoma Patients	FRONTIERS IN ONCOLOGY	2234-943X		SEP 4	2019	9				835	10.3389/fonc.2019.00835	31552171
Bastholt, L; Schmidt, H; Bjerregaard, JK; Herrstedt, J; Svane, IM	Age favoured overall survival in a large population-based Danish patient cohort treated with anti-PD1 immune checkpoint inhibitor for metastatic melanoma	EUROPEAN JOURNAL OF CANCER	0959-8049	1879-0852	SEP	2019	119		122	131		10.1016/j.ejca.2019.06.022	31442816
Hughes, MS; Zheng, H; Zubiri, L; Molina, GE; Chen, ST; Mooradian, MJ; Allen, IM; Reynolds, KL; Dougan, M	Colitis after checkpoint blockade: A retrospective cohort study of melanoma patients requiring admission for symptom control	CANCER MEDICINE	2045-7634		SEP	2019	8	11	4986	4999		10.1002/cam4.2397	31286682
Trinh, B; Sanchez, GO; Herzig, P; Laubli, H	Inflammation-induced hypoparathyroidism triggered by combination immune checkpoint blockade for melanoma	JOURNAL FOR IMMUNOTHERAPY OF CANCER	2051-1426		FEB 21	2019	7				52	10.1186/s40425-019-0528-x	30791949
Boada, A; Carrera, C; Segura, S; Collgros, H; Pasquali, P; Bodet, D; Puig, S; Malvehy, J	Cutaneous toxicities of new treatments for melanoma	CLINICAL & TRANSLATIONAL ONCOLOGY	1699-048X	1699-3055	NOV	2018	20	11	1373	1384		10.1007/s12094-018-1891-7	29799097
Yuki, A; Takenouchi, T; Takatsuka, S; Ishiguro, T	A case of pure red cell aplasia during nivolumab therapy for cardiac metastatic melanoma	MELANOMA RESEARCH	0960-8931	1473-5636	DEC	2017	27	6	635	637		10.1097/CMR.0000000000000392	28872489
Bender, C; Enk, A; Gutzmer, R; Hassel, JC	Anti-PD-1 antibodies in metastatic uveal melanoma: a treatment option?	CANCER MEDICINE	2045-7634		JUL	2017	6	7	1581	1586		10.1002/cam4.887	28639409
Blank, CU; Larkin, J; Arance, AM; Hauschild, A; Queirolo, P; Del Vecchio, M; Ascierto, PA; Krajsova, I; Schachter, J; Neyns, B; Garbe, C; Sileni, VC; Mandala, M; Gogas, H; Espinosa, E; Hospers, GAP; Miller, WH; Robson, S; Makrutzki, M; Antic, V; Brown, MP	Open-label, multicentre safety study of vemurafenib in 3219 patients with BRAF(V600) mutation-positive metastatic melanoma: 2-year follow-up data and long-term responders' analysis	EUROPEAN JOURNAL OF CANCER	0959-8049	1879-0852	JUL	2017	79		176	184		10.1016/j.ejca.2017.04.007	28501764
Cho, J; Ahn, S; Yoo, KH; Kim, JH; Choi, SH; Jang, KT; Lee, J	Treatment outcome of PD-1 immune checkpoint inhibitor in Asian metastatic melanoma patients: correlative analysis with PD-L1 immunohistochemistry	INVESTIGATIONAL NEW DRUGS	0167-6997	1573-0646	DEC	2016	34	6	677	684		10.1007/s10637-016-0373-4	27491654
Vouk, K; Benter, U; Amonkar, MM; Marocco, A; Stapelkamp, C; Pfersch, S; Benjamin, L	Cost and economic burden of adverse events associated with metastatic melanoma treatments in five countries	JOURNAL OF MEDICAL ECONOMICS	1369-6998	1941-837X	SEP	2016	19	9	900	912		10.1080/13696998.2016.1184155	27123564
Specenier, P	Ipilimumab in melanoma	EXPERT REVIEW OF ANTICANCER THERAPY	1473-7140	1744-8328	AUG	2016	16	8	811	826		10.1080/14737140.2016.1211936	27403706
Metcalfe, W; Anderson, J; Trinh, VA; Hwu, WJ	Anti-Programmed Cell Death-1 (PD-1) Monoclonal Antibodies in Treating Advanced Melanoma	DISCOVERY MEDICINE	1539-6509	1944-7930	MAY	2015	19	106	393	401			26105702
Srivastava, N; McDermott, D	Update on benefit of immunotherapy and targeted therapy in melanoma: the changing landscape	CANCER MANAGEMENT AND RESEARCH	1179-1322			2014	6		279	289		10.2147/CMAR.S64979	25018651
Mason, R; Dearden, HC; Nguyen, B; Soon, JA; Smith, JL; Randhawa, M; Mant, A; Warburton, L; Lo, S; Meniawy, T; Guminski, A; Parente, P; Ali, S; Haydon, A; Long, GV; Carlino, MS; Millward, M; Atkinson, VG; Menzies, AM	Combined ipilimumab and nivolumab first-line and after BRAF-targeted therapy in advanced melanoma	PIGMENT CELL & MELANOMA RESEARCH	1755-1471	1755-148X	MAR	2020	33	2	358	365		10.1111/pcmr.12831	31587511
Atkinson, V; Khattak, A; Haydon, A; Eastgate, M; Roy, A; Prithviraj, P; Mueller, C; Brignone, C; Triebel, F	Eftilagimod alpha, a soluble lymphocyte activation gene-3 (LAG-3) protein plus pembrolizumab in patients with metastatic melanoma	JOURNAL FOR IMMUNOTHERAPY OF CANCER		2051-1426		2020	8	2			e001681	10.1136/jitc-2020-001681	33219094
Failla, CM; Carbone, ML; Fortes, C; Pagnanelli, G; D'Atri, S	Melanoma and Vitiligo: In Good Company	INTERNATIONAL JOURNAL OF MOLECULAR SCIENCES		1422-0067	NOV	2019	20	22			5731	10.3390/ijms20225731	31731645
Haugh, AM; Johnson, DB	Management of V600E and V600K BRAF-Mutant Melanoma	CURRENT TREATMENT OPTIONS IN ONCOLOGY	1527-2729	1534-6277	NOV	2019	20	11			81	10.1007/s11864-019-0680-z	31741065
Asher, N; Marom, EM; Ben-Betzalel, G; Baruch, EN; Steinberg-Silman, Y; Schachter, J; Shapira-Frommer, R; Markel, G	Recurrent Pneumonitis in Patients with Melanoma Treated with Immune Checkpoint Inhibitors	ONCOLOGIST	1083-7159	1549-490X	MAY	2019	24	5	640	647		10.1634/theoncologist.2018-0352	30777894
Keller, L; Guibert, N; Casanova, A; Brayer, S; Farella, M; Delaunay, M; Gilhodes, J; Martin, E; Balague, G; Favre, G; Pradines, A; Meyer, N	Early Circulating Tumour DNA Variations Predict Tumour Response in Melanoma Patients Treated with Immunotherapy	ACTA DERMATO-VENEREOLOGICA	0001-5555	1651-2057	FEB	2019	99	2	206	210		10.2340/00015555-3080	30393817
Frohne, CC; Llano, EM; Perkovic, A; Cohen, RD; Luke, JJ	Complete response of metastatic melanoma in a patient with Crohn's disease simultaneously receiving anti-47 and anti-PD1 antibodies	JOURNAL FOR IMMUNOTHERAPY OF CANCER	2051-1426		JAN 6	2019	7				1	10.1186/s40425-018-0484-x	30612589
Du Four, S; Janssen, Y; Michotte, A; Van Binst, AM; Van den Begin, R; Duerinck, J; Neyns, B	Focal radiation necrosis of the brain in patients with melanoma brain metastases treated with pembrolizumab	CANCER MEDICINE	2045-7634		OCT	2018	7	10	4870	4879		10.1002/cam4.1726	30133176
Woodbeck, R; Metelitsa, AI; Naert, KA	Granulomatous Tumoral Melanosis Associated With Pembrolizumab Therapy: A Mimicker of Disease Progression in Metastatic Melanoma	AMERICAN JOURNAL OF DERMATOPATHOLOGY	0193-1091	1533-0311	JUL	2018	40	7	523	526		10.1097/DAD.0000000000001066	29924748
So, ACP; Board, RE	Real-world experience with pembrolizumab toxicities in advanced melanoma patients: a single-center experience in the UK	MELANOMA MANAGEMENT	2045-0885	2045-0893	MAR	2018	5	1			MMT05	10.2217/mmt-2017-0028	30190931
Kee, D; McArthur, G	Immunotherapy of melanoma	EJSO	0748-7983	1532-2157	MAR	2017	43	3	594	603		10.1016/j.ejso.2016.07.014	27514721
Rausch, MP; Hastings, KT	Immune Checkpoint Inhibitors in the Treatment of Melanoma: From Basic Science to Clinical Application	CUTANEOUS MELANOMA: ETIOLOGY AND THERAPY				2017			121	142		10.15586/codon.cutaneousmelanoma.2017.ch9
Spain, L; Julve, M; Larkin, J	Combination dabrafenib and trametinib in the management of advanced melanoma with BRAFV600 mutations	EXPERT OPINION ON PHARMACOTHERAPY	1465-6566	1744-7666		2016	17	7	1031	1038		10.1517/14656566.2016.1168805	27027150
Lam, T; Chan, MMK; Sweeting, AN; De Sousa, SMC; Clements, A; Carlino, MS; Long, GV; Tonks, K; Chua, E; Kefford, RF; Chipps, DR	Ipilimumab-induced hypophysitis in melanoma patients: an Australian case series	INTERNAL MEDICINE JOURNAL	1444-0903	1445-5994	OCT	2015	45	10	1066	1073		10.1111/imj.12819	26010858
Luke, JJ; Lezcano, C; Hodi, FS; Murphy, GF	Antitumor Granuloma Formation by CD4(+) T Cells in a Patient With Rapidly Progressive Melanoma Experiencing Spiking Fevers, Neuropathy, and Other Immune-Related Toxicity After Treatment With Ipilimumab	JOURNAL OF CLINICAL ONCOLOGY	0732-183X	1527-7755	FEB 20	2015	33	6	E32	E35		10.1200/JCO.2013.49.7735	24616309
Wiater, K; Switaj, T; Mackiewicz, J; Kalinka-Warzocha, E; Wojtukiewicz, M; Szambora, P; Falkowski, S; Rogowski, W; Mackiewicz, A; Rutkowski, P	Efficacy and safety of ipilimumab therapy in patients with metastatic melanoma: a retrospective multicenter analysis	WSPOLCZESNA ONKOLOGIA-CONTEMPORARY ONCOLOGY	1428-2526	1897-4309	JUN	2013	17	3	257	262		10.5114/wo.2013.35785	24596511
Ferrucci, PF; Pala, L; Conforti, F; Cocorocchio, E	Talimogene Laherparepvec (T-VEC): An Intralesional Cancer Immunotherapy for Advanced Melanoma	CANCERS		2072-6694	MAR	2021	13	6			1383	10.3390/cancers13061383	33803762
Singh, S; Numan, A; Agrawal, N; Tambuwala, MM; Singh, V; Kesharwani, P	Role of immune checkpoint inhibitors in the revolutionization of advanced melanoma care	INTERNATIONAL IMMUNOPHARMACOLOGY	1567-5769	1878-1705	JUN	2020	83				106417	10.1016/j.intimp.2020.106417	32200155
Logan, IT; Zaman, S; Hussein, L; Perrett, CM	Combination Therapy of Ipilimumab and Nivolumab-associated Toxic Epidermal Necrolysis (TEN) in a Patient With Metastatic Melanoma: A Case Report and Literature Review	JOURNAL OF IMMUNOTHERAPY	1524-9557	1537-4513	APR	2020	43	3	89	92		10.1097/CJI.0000000000000302	31651559
O'Reilly, A; Hughes, P; Mann, J; Lai, ZM; Teh, JJ; Mclean, E; Edmonds, K; Lingard, K; Chauhan, D; Lynch, J; Au, L; Ludlow, A; Pattison, N; Wiseman, T; Turajlic, S; Gore, M; Larkin, J; Husson, O	An immunotherapy survivor population: health-related quality of life and toxicity in patients with metastatic melanoma treated with immune checkpoint inhibitors	SUPPORTIVE CARE IN CANCER	0941-4355	1433-7339	FEB	2020	28	2	561	570		10.1007/s00520-019-04818-w	31089820
Charles, J; Chaperot, L; Hannani, D; Costa, JB; Templier, I; Trabelsi, S; Gil, H; Moisan, A; Persoons, V; Hegelhofer, H; Schir, E; Quesada, JL; Mendoza, C; Aspord, C; Manches, O; Coulie, PG; Khammari, A; Dreno, B; Leccia, MT; Plumas, J	An innovative plasmacytoid dendritic cell line-based cancer vaccine primes and expands antitumor T-cells in melanoma patients in a first-in-human trial	ONCOIMMUNOLOGY	2162-402X			2020	9	1			1738812	10.1080/2162402X.2020.1738812	32313721
Yamazaki, N; Kiyohara, Y; Uhara, H; Uehara, J; Fujisawa, Y; Takenouchi, T; Otsuka, M; Uchi, H; Ihn, H; Hatsumichi, M; Minami, H	Long-term follow up of nivolumab in previously untreated Japanese patients with advanced or recurrent malignant melanoma	CANCER SCIENCE	1347-9032	1349-7006	JUN	2019	110	6	1995	2003		10.1111/cas.14015	30959557
Puza, CJ; Bressler, ES; Terando, AM; Howard, JH; Brown, MC; Hanks, B; Salama, AKS; Beasley, GM	The Emerging Role of Surgery for Patients With Advanced Melanoma Treated With Immunotherapy	JOURNAL OF SURGICAL RESEARCH	0022-4804	1095-8673	APR	2019	236		209	215		10.1016/j.jss.2018.11.045	30694757
Gauci, ML; Boudou, P; Baroudjian, B; Vidal-Trecan, T; Da Meda, L; Madelaine-Chambrin, I; Basset-Seguin, N; Bagot, M; Pages, C; Mourah, S; Resche-Rigon, M; Pinel, S; Sassier, M; Rouby, F; Eftekhari, P; Lebbe, C; Gautier, JF	Occurrence of type 1 and type 2 diabetes in patients treated with immunotherapy (anti-PD-1 and/or anti-CTLA-4) for metastatic melanoma: a retrospective study	CANCER IMMUNOLOGY IMMUNOTHERAPY	0340-7004	1432-0851	AUG	2018	67	8	1197	1208		10.1007/s00262-018-2178-0	29808365
Cuevas, LM; Daud, AI	Immunotherapy for melanoma	SEMINARS IN CUTANEOUS MEDICINE AND SURGERY	1085-5629	1558-0768	JUN	2018	37	2	127	131		10.12788/j.sder.2018.028	30040090
Meyers, DE; Hill, WF; Suo, A; Jimenez-Zepeda, V; Cheng, T; Nixon, NA	Aplastic anemia secondary to nivolumab and ipilimumab in a patient with metastatic melanoma: a case report	EXPERIMENTAL HEMATOLOGY & ONCOLOGY		2162-3619	MAR 20	2018	7				6	10.1186/s40164-018-0098-5	29568696
Patel, SP; Kim, DW; Bassett, RL; Cain, S; Washington, E; Hwu, WJ; Kim, KB; Papadopoulos, NE; Homsi, J; Hwu, P; Bedikian, AY	A phase II study of ipilimumab plus temozolomide in patients with metastatic melanoma	CANCER IMMUNOLOGY IMMUNOTHERAPY	0340-7004	1432-0851	OCT	2017	66	10	1359	1366		10.1007/s00262-017-2030-y	28612140
Weide, B; Martens, A; Wistuba-Hamprecht, K; Zelba, H; Maier, L; Lipp, HP; Klumpp, BD; Soffel, D; Eigentler, TK; Garbe, C	Combined treatment with ipilimumab and intratumoral interleukin-2 in pretreated patients with stage IV melanoma-safety and efficacy in a phase II study	CANCER IMMUNOLOGY IMMUNOTHERAPY	0340-7004	1432-0851	APR	2017	66	4	441	449		10.1007/s00262-016-1944-0	28008452
Kwek, SS; Kahn, J; Greaney, SK; Lewis, J; Cha, E; Zhang, L; Weber, RW; Leonard, L; Markovic, SN; Fong, L; Spitler, LE	GM-CSF and ipilimumab therapy in metastatic melanoma: Clinical outcomes and immunologic responses	ONCOIMMUNOLOGY	2162-402X			2016	5	4			e1101204	10.1080/2162402X.2015.1101204	27141383
Savoia, P; Astrua, C; Fava, P	Ipilimumab (Anti-Ctla-4 Mab) in the treatment of metastatic melanoma: Effectiveness and toxicity management	HUMAN VACCINES & IMMUNOTHERAPEUTICS	2164-5515	2164-554X		2016	12	5	1092	1101		10.1080/21645515.2015.1129478	26889818
Chang, CL; Schabert, VF; Munakata, J; Donga, P; Abhyankar, S; Reyes, CM; Yim, YM	Comparative healthcare costs in patients with metastatic melanoma in the USA	MELANOMA RESEARCH	0960-8931	1473-5636	AUG	2015	25	4	312	320		10.1097/CMR.0000000000000159	25882026
Cohen, J; Sznol, M	Therapeutic Combinations of Immune-Modulating Antibodies in Melanoma and Beyond	SEMINARS IN ONCOLOGY	0093-7754	1532-8708	JUN	2015	42	3	488	494		10.1053/j.seminoncol.2015.02.014	25965368
Palathinkal, DM; Sharma, TR; Koon, HB; Bordeaux, JS	Current Systemic Therapies for Melanoma	DERMATOLOGIC SURGERY	1076-0512	1524-4725	SEP	2014	40	9	948	963		10.1097/01.DSS.0000452626.09513.55	25072125
Jansen, Y; Kruse, V; Corthals, J; Schats, K; van Dam, PJ; Seremet, T; Heirman, C; Brochez, L; Kockx, M; Thielemans, K; Neyns, B	A randomized controlled phase II clinical trial on mRNA electroporated autologous monocyte-derived dendritic cells (TriMixDC-MEL) as adjuvant treatment for stage III/IV melanoma patients who are disease-free following the resection of macrometastases	CANCER IMMUNOLOGY IMMUNOTHERAPY	0340-7004	1432-0851	DEC	2020	69	12	2589	2598		10.1007/s00262-020-02618-4	32591862
Kahler, KC; Hassel, JC; Heinzerling, L; Loquai, C; Thoms, KM; Ugurel, S; Zimmer, L; Gutzmer, R	Side effect management during immune checkpoint blockade using CTLA-4 and PD-1 antibodies for metastatic melanoma - an update	JOURNAL DER DEUTSCHEN DERMATOLOGISCHEN GESELLSCHAFT	1610-0379	1610-0387								10.1111/ddg.14128	32489011
Al Mushref, M; Guido, PA; Collichio, FA; Moore, DT; Clemmons, DR	THYROID DYSFUNCTION, RECOVERY, AND PROGNOSIS IN MELANOMA PATIENTS TREATED WITH IMMUNE CHECKPOINT INHIBITORS: A RETROSPECTIVE REVIEW	ENDOCRINE PRACTICE	1530-891X	1934-2403	JAN	2020	26	1	36	42		10.4158/EP-2019-0244	31461358
Franken, MG; Leeneman, B; Gheorghe, M; Uyl-de Groot, CA; Haanen, JBAG; van Baal, PHM	A systematic literature review and network meta-analysis of effectiveness and safety outcomes in advanced melanoma	EUROPEAN JOURNAL OF CANCER	0959-8049	1879-0852	DEC	2019	123		58	71		10.1016/j.ejca.2019.08.032	31670077
Zekri, J; Marples, M; Taylor, D; Kandukurti, K; McParland, L; Brown, JE	Complications of bone metastases from malignant melanoma	JOURNAL OF BONE ONCOLOGY	2212-1374		SEP	2017	8		13	17		10.1016/j.jbo.2017.08.003	28856087
Liu, FXQ; Witt, EA; Ebbinghaus, S; Beyer, GD; Shinde, R; Basurto, E; Joseph, RW	Patient and oncologist preferences for attributes of treatments in advanced melanoma: a discrete choice experiment	PATIENT PREFERENCE AND ADHERENCE	1177-889X			2017	11		1389	1399		10.2147/PPA.S140226	28860722
Boudewijns, S; Koornstra, RHT; Westdorp, H; Schreibelt, G; van den Eertwegh, AJM; Foppen, MHG; Haanen, JB; de Vries, IJM; Figdor, CG; Bol, KF; Gerritsen, WR	Ipilimumab administered to metastatic melanoma patients who progressed after dendritic cell vaccination	ONCOIMMUNOLOGY	2162-402X			2016	5	8			e1201625	10.1080/2162402X.2016.1201625	27622070
Luke, JJ; Donahue, H; Nishino, M; Giobbie-Hurder, A; Davis, M; Bailey, N; Ott, PA; Hodi, FS	Single Institution Experience of Ipilimumab 3 mg/kg with Sargramostim (GM-CSF) in Metastatic Melanoma	CANCER IMMUNOLOGY RESEARCH	2326-6066	2326-6074	SEP	2015	3	9	986	991		10.1158/2326-6066.CIR-15-0066	25943535
Ridolfi, L; de Rosa, F; Ridolfi, R; Gentili, G; Valmorri, L; Scarpi, E; Parisi, E; Romeo, A; Guidoboni, M	Radiotherapy as an immunological booster in patients with metastatic melanoma or renal cell carcinoma treated with high-dose Interleukin-2: evaluation of biomarkers of immunologic and therapeutic response	JOURNAL OF TRANSLATIONAL MEDICINE		1479-5876	SEP 23	2014	12				262	10.1186/s12967-014-0262-6	25245327
Trinh, VA; Hwu, WJ	Ipilimumab in the treatment of melanoma	EXPERT OPINION ON BIOLOGICAL THERAPY	1471-2598		JUN	2012	12	6	773	782		10.1517/14712598.2012.675325	22500861
Diab, A; Tykodi, SS; Daniels, GA; Maio, M; Curti, BD; Lewis, KD; Jang, S; Kalinka, E; Puzanov, I; Spira, AI; Cho, DC; Guan, SH; Puente, E; Nguyen, T; Hoch, U; Currie, SL; Lin, W; Tagliaferri, MA; Zalevsky, J; Sznol, M; Hurwitz, ME	Bempegaldesleukin Plus Nivolumab in First-Line Metastatic Melanoma	JOURNAL OF CLINICAL ONCOLOGY	0732-183X	1527-7755	SEP 10	2021	39	26	2914	+		10.1200/JCO.21.00675	34255535
Tyan, K; Baginska, J; Brainard, M; Giobbie-Hurder, A; Severgnini, M; Manos, M; Haq, R; Buchbinder, EI; Ott, PA; Hodi, FS; Rahma, OE	Cytokine changes during immune-related adverse events and corticosteroid treatment in melanoma patients receiving immune checkpoint inhibitors	CANCER IMMUNOLOGY IMMUNOTHERAPY	0340-7004	1432-0851	AUG	2021	70	8	2209	2221		10.1007/s00262-021-02855-1	33481042
Ayati, N; Sadeghi, R; Kiamanesh, Z; Lee, ST; Zakavi, SR; Scott, AM	The value of(18)F-FDG PET/CT for predicting or monitoring immunotherapy response in patients with metastatic melanoma: a systematic review and meta-analysis	EUROPEAN JOURNAL OF NUCLEAR MEDICINE AND MOLECULAR IMAGING	1619-7070	1619-7089	FEB	2021	48	2	428	448		10.1007/s00259-020-04967-9	32728798
Bottlaender, L; Amini-Adle, M; Maucort-Boulch, D; Robinson, P; Thomas, L; Dalle, S	Cutaneous adverse events: a predictor of tumour response under anti-PD-1 therapy for metastatic melanoma, a cohort analysis of 189 patients	JOURNAL OF THE EUROPEAN ACADEMY OF DERMATOLOGY AND VENEREOLOGY	0926-9959	1468-3083	SEP	2020	34	9	2096	2105		10.1111/jdv.16311	32078191
Kennedy, LB; Salama, AKS	A Review of Immune-Mediated Adverse Events in Melanoma	ONCOLOGY AND THERAPY	2366-1070	2366-1089	DEC	2019	7	2	101	120		10.1007/s40487-019-0096-8	32699983
van Opijnen, MP; Dirven, L; Coremans, IEM; Taphoorn, MJB; Kapiteijn, EHW	The impact of current treatment modalities on the outcomes of patients with melanoma brain metastases: A systematic review	INTERNATIONAL JOURNAL OF CANCER	0020-7136	1097-0215	MAR 15	2020	146	6	1479	1489		10.1002/ijc.32696	31583684
Schadendorf, D; Ascierto, PA; Haanen, J; Espinosa, E; Demidov, L; Garbe, C; Guida, M; Lorigan, P; Chiarion-Sileni, V; Gogas, H; Maio, M; Fierro, MT; Hoeller, C; Terheyden, P; Gutzmer, R; Guren, TK; Bafaloukos, D; Rutkowski, P; Plummer, R; Waterston, A; Kaatz, M; Mandala, M; Marquez-Rodas, I; Munoz-Couselo, E; Dummer, R; Grigoryeva, E; Young, TC; Nathan, P	Safety and efficacy of nivolumab in challenging subgroups with advanced melanoma who progressed on or after ipilimumab treatment: A single-arm, open-label, phase II study (CheckMate 172)	EUROPEAN JOURNAL OF CANCER	0959-8049	1879-0852	NOV	2019	121		144	153		10.1016/j.ejca.2019.08.014	31581055
Mohn, N; Suhs, KW; Gingele, S; Angela, Y; Stangel, M; Gutzmer, R; Satzger, I; Skripuletz, T	Acute progressive neuropathy-myositis-myasthenia-like syndrome associated with immune-checkpoint inhibitor therapy in patients with metastatic melanoma	MELANOMA RESEARCH	0960-8931	1473-5636	AUG	2019	29	4	435	440		10.1097/CMR.0000000000000598	30855529
Nyakas, M; Aamdal, E; Jacobsen, KD; Guren, TK; Aamdal, S; Hagene, KT; Brunsvig, P; Yndestad, A; Halvorsen, B; Tasken, KA; Aukrust, P; Maelandsmo, GM; Ueland, T	Prognostic biomarkers for immunotherapy with ipilimumab in metastatic melanoma	CLINICAL AND EXPERIMENTAL IMMUNOLOGY	0009-9104	1365-2249	JUL	2019	197	1	74	82		10.1111/cei.13283	30821848
Harder, N; Schonmeyer, R; Nekolla, K; Meier, A; Brieu, N; Vanegas, C; Madonna, G; Capone, M; Botti, G; Ascierto, PA; Schmidt, G	Automatic discovery of image-based signatures for ipilimumab response prediction in malignant melanoma	SCIENTIFIC REPORTS	2045-2322		MAY 15	2019	9				7449	10.1038/s41598-019-43525-8	31092853
Grant, MJ; DeVito, N; Salama, AKS	Checkpoint inhibitor use in two heart transplant patients with metastatic melanoma and review of high-risk populations	MELANOMA MANAGEMENT	2045-0885	2045-0893	OCT	2018	5	4			MMT10	10.2217/mmt-2018-0004	30459942
Khan, M; Lin, J; Liao, GX; Tian, YH; Liang, YY; Li, R; Liu, MZ; Yuan, YW	SRS in Combination With Ipilimumab: A Promising New Dimension for Treating Melanoma Brain Metastases	TECHNOLOGY IN CANCER RESEARCH & TREATMENT	1533-0346	1533-0338	SEP 13	2018	17				1.53303e+15	10.1177/1533033818798792	30213236
Afzal, MZ; Mabaera, R; Shirai, K	Metastatic uveal melanoma showing durable response to anti-CTLA-4 and anti-PD-1 combination therapy after experiencing progression on anti-PD-1 therapy alone	JOURNAL FOR IMMUNOTHERAPY OF CANCER	2051-1426		FEB 12	2018	6				13	10.1186/s40425-018-0322-1	29433557
Franzen, D; Schad, K; Kowalski, B; Clarenbach, CF; Stupp, R; Dummer, R; Kohler, M	Ipilimumab and early signs of pulmonary toxicity in patients with metastastic melanoma: a prospective observational study	CANCER IMMUNOLOGY IMMUNOTHERAPY	0340-7004	1432-0851	JAN	2018	67	1	127	134		10.1007/s00262-017-2071-2	28983773
Mordoh, J; Pampena, MB; Aris, M; Blanco, PA; Lombardo, M; von Euw, EM; Mac Keon, S; Crow, MY; Bravo, AI; O'Connor, JM; Orlando, AG; Ramello, F; Levy, EM; Barrio, MM	Phase ii Study of adjuvant immunotherapy with the CSF-470 Vaccine Plus Bacillus Calmette-Guerin Plus recombinant Human Granulocyte Macrophage-Colony Stimulating Factor vs Medium-Dose interferon alpha 2B in Stages IIB, IIC, and III Cutaneous Melanoma Patients: a Single institution, randomized Study	FRONTIERS IN IMMUNOLOGY	1664-3224		MAY 31	2017	8				625	10.3389/fimmu.2017.00625	28620382
Letendre, P; Monga, V; Milhem, M; Zakharia, Y	Ipilimumab: from preclinical development to future clinical perspectives in melanoma	FUTURE ONCOLOGY	1479-6694	1744-8301	MAR	2017	13	7	625	636		10.2217/fon-2016-0385	27882779
Tawbi, HA; Forsyth, PA; Hodi, FS; Algazi, AP; Hamid, O; Lao, CD; Moschos, SJ; Atkins, MB; Lewis, K; Postow, MA; Thomas, RP; Glaspy, J; Jang, S; Khushalani, NI; Pavlick, AC; Ernstoff, MS; Reardon, DA; Kudchadkar, R; Tarhini, A; Chung, C; Ritchings, C; Durani, P; Askelson, M; Puzanov, I; Margolin, KA	Long-term outcomes of patients with active melanoma brain metastases treated with combination nivolumab plus ipilimumab (CheckMate 204): final results of an open-label, multicentre, phase 2 study	LANCET ONCOLOGY	1470-2045	1474-5488	DEC	2021	22	12	1692	1704		10.1016/S1470-2045(21)00545-3	34774225
Asher, N; Ben-Betzalel, G; Lev-Ari, S; Shapira-Frommer, R; Steinberg-Silman, Y; Gochman, N; Schachter, J; Meirson, T; Markel, G	Real World Outcomes of Ipilimumab and Nivolumab in Patients with Metastatic Melanoma	CANCERS		2072-6694	AUG	2020	12	8			2329	10.3390/cancers12082329	32824780
Lebbe, C; Dutriaux, C; Lesimple, T; Kruit, W; Kerger, J; Thomas, L; Guillot, B; de Braud, F; Garbe, C; Grob, JJ; Loquai, C; Ferraresi, V; Robert, C; Vasey, P; Conry, R; Isaacs, R; Espinosa, E; Schueler, A; Massimini, G; Dreno, B	Pimasertib Versus Dacarbazine in Patients With UnresectableNRAS-Mutated Cutaneous Melanoma: Phase II, Randomized, Controlled Trial with Crossover	CANCERS		2072-6694	JUL	2020	12	7			1727	10.3390/cancers12071727	32610581
Postow, MA; Knox, SJ; Goldman, DA; Elhanati, Y; Mavinkurve, V; Wong, P; Halpenny, D; Reddy, SK; Vado, K; McCabe, D; Ramirez, KA; Macri, M; Schwarzenberger, P; Ricciardi, T; Ryan, A; Venhaus, R; Momtaz, P; Shoushtari, AN; Callahan, MK; Chapman, PB; Wolchok, JD; Subrahmanyam, PB; Maecker, HT; Panageas, KS; Barker, CA	A Prospective, Phase 1 Trial of Nivolumab, Ipilimumab, and Radiotherapy in Patients with Advanced Melanoma	CLINICAL CANCER RESEARCH	1078-0432	1557-3265	JUL	2020	26	13	3193	3201		10.1158/1078-0432.CCR-19-3936	32205463
Testori, AAE; Chiellino, S; van Akkooi, ACJ	Adjuvant Therapy for Melanoma: Past, Current, and Future Developments	CANCERS		2072-6694	JUL	2020	12	7			1994	10.3390/cancers12071994	32708268
Archibald, WJ; Victor, AI; Strawderman, MS; Maggiore, RJ	Immune checkpoint inhibitors in older adults with melanoma or cutaneous malignancies: The Wilmot Cancer Institute experience	JOURNAL OF GERIATRIC ONCOLOGY	1879-4068	1879-4076	APR	2020	11	3	496	502		10.1016/j.jgo.2019.07.005	31303463
Koopmans, I; Hendriks, MAJM; van Ginkel, RJ; Samplonius, DF; Bremer, E; Helfrich, W	Bispecific Antibody Approach for Improved Melanoma-Selective PD-L1 Immune Checkpoint Blockade	JOURNAL OF INVESTIGATIVE DERMATOLOGY	0022-202X	1523-1747	NOV	2019	139	11	2343	+		10.1016/j.jid.2019.01.038	31128201
Chai, QQ; Du, JY; Zhu, J; Wu, B	The Differences in the Safety and Tolerability of Immune Checkpoint Inhibitors as Treatment for Non-Small Cell Lung Cancer and Melanoma: Network Meta-Analysis and Systematic Review	FRONTIERS IN PHARMACOLOGY	1663-9812		OCT 24	2019	10				1260	10.3389/fphar.2019.01260	31708783
Bensimon, AG; Zhou, ZY; Jenkins, M; Song, Y; Gao, W; Signorovitch, J; Krepler, C; Liu, FX; Wang, JS; Aguiar-Ibez, R	Cost-effectiveness of pembrolizumab for the adjuvant treatment of resected high-risk stage III melanoma in the United States	JOURNAL OF MEDICAL ECONOMICS	1369-6998	1941-837X	OCT 3	2019	22	10	981	993		10.1080/13696998.2019.1609485	31012765
Diamantopoulos, PT; Gaggadi, M; Kassi, E; Benopoulou, O; Anastasopoulou, A; Gogas, H	Late-onset nivolumab-mediated pneumonitis in a patient with melanoma and multiple immune-related adverse events	MELANOMA RESEARCH	0960-8931	1473-5636	AUG	2017	27	4	391	395		10.1097/CMR.0000000000000355	28419059
Abdel-Rahman, O	Evaluation of efficacy and safety of different pembrolizumab dose/schedules in treatment of non-small-cell lung cancer and melanoma: a systematic review	IMMUNOTHERAPY	1750-743X	1750-7448	DEC	2016	8	12	1383	1391		10.2217/imt-2016-0075	27892744
Joseph, RW; Cappel, M; Tzou, K; Bagaria, S; Gilstrap, C; Swaika, A; Jambusaria-Pahlajani, A	Treatment of in-transit and metastatic melanoma in two patients treated with ipilimumab and topical imiquimod	MELANOMA RESEARCH	0960-8931	1473-5636	AUG	2016	26	4	409	412		10.1097/CMR.0000000000000247	27138458
Wen, XZ; Wang, Y; Ding, Y; Li, DD; Li, JJ; Guo, YQ; Peng, RQ; Zhao, JJ; Zhang, X; Zhang, XS	Safety of immune checkpoint inhibitors in Chinese patients with melanoma	MELANOMA RESEARCH	0960-8931	1473-5636	JUN	2016	26	3	284	289		10.1097/CMR.0000000000000256	27116334
Dany, M; Nganga, R; Chidiac, A; Hanna, E; Matar, S; Elston, D	Advances in immunotherapy for melanoma management	HUMAN VACCINES & IMMUNOTHERAPEUTICS	2164-5515	2164-554X		2016	12	10	2501	2511		10.1080/21645515.2016.1190889	27454404
Wozniak, S; Mackiewicz-Wysocka, M; Krokowicz, L; Kwinta, L; Mackiewicz, J	Febrile Neutropenia in a Metastatic Melanoma Patient Treated with Ipilimumab - Case Report	ONCOLOGY RESEARCH AND TREATMENT	2296-5270	2296-5262	MAR	2015	38	3	105	108		10.1159/000377650	25792081
Culos, KA; Cuellar, S	Novel Targets in the Treatment of Advanced Melanoma: New First-Line Treatment Options	ANNALS OF PHARMACOTHERAPY	1060-0280	1542-6270	APR	2013	47	4	519	526		10.1345/aph.1R614	23548648
Carlino, MS; Menzies, AM; Atkinson, V; Cebon, JS; Jameson, MB; Fitzharris, BM; McNeil, CM; Hill, AG; Ribas, A; Atkins, MB; Thompson, JA; Hwu, WJ; Hodi, FS; Guminski, AD; Kefford, R; Wu, HY; Ibrahim, N; Moreno, BH; Long, GV	Long-term Follow-up of Standard-Dose Pembrolizumab Plus Reduced-Dose Ipilimumab in Patients with Advanced Melanoma: KEYNOTE-029 Part 1B	CLINICAL CANCER RESEARCH	1078-0432	1557-3265	OCT 1	2020	26	19	5086	5091		10.1158/1078-0432.CCR-20-0177	32605909
Bisschop, C; de Heer, EC; Brouwers, AH; Hospers, GAP; Jalving, M	Rational use of F-18-FDG PET/CT in patients with advanced cutaneous melanoma: A systematic review	CRITICAL REVIEWS IN ONCOLOGY HEMATOLOGY	1040-8428	1879-0461	SEP	2020	153				103044	10.1016/j.critrevonc.2020.103044	32673997
Rozeman, EA; Prevoo, W; Meier, MAJ; Sikorska, K; Van, TM; van de Wiel, BA; van Der Wal, JE; Mallo, HA; Grijpink-Ongering, LG; Broeks, A; Lalezari, F; Reeves, J; Warren, S; van Thienen, JV; van Tinteren, H; Haanen, JBAG; Kapiteijn, E; Blank, CU	Phase Ib/II trial testing combined radiofrequency ablation and ipilimumab in uveal melanoma (SECIRA-UM)	MELANOMA RESEARCH	0960-8931	1473-5636	JUN	2020	30	3	252	260		10.1097/CMR.0000000000000653	31895753
Nomura, M; Oze, I; Masuishi, T; Yokota, T; Satake, H; Iwasawa, S; Kato, K; Andoh, M	Multicenter prospective phase II trial of nivolumab in patients with unresectable or metastatic mucosal melanoma	INTERNATIONAL JOURNAL OF CLINICAL ONCOLOGY	1341-9625	1437-7772	MAY	2020	25	5	972	977		10.1007/s10147-020-01618-9	31938955
Onitilo, AA; Wittig, JA	Principles of Immunotherapy in Melanoma	SURGICAL CLINICS OF NORTH AMERICA	0039-6109	1558-3171	FEB	2020	100	1	161	+		10.1016/j.suc.2019.09.009	31753110
Ascierto, PA; Del Vecchio, M; Mackiewicz, A; Robert, C; Chiarion-Sileni, V; Arance, A; Lebbe, C; Svane, IM; McNeil, C; Rutkowski, P; Loquai, C; Mortier, L; Hamid, O; Bastholt, L; Dreno, B; Schadendorf, D; Garbe, C; Nyakas, M; Grob, JJ; Thomas, L; Liszkay, G; Smylie, M; Hoeller, C; Ferraresi, V; Grange, F; Gutzmer, R; Pikiel, J; Hosein, F; Simsek, B; Maio, M	Overall survival at 5 years of follow-up in a phase III trial comparing ipilimumab 10 mg/kg with 3 mg/kg in patients with advanced melanoma	JOURNAL FOR IMMUNOTHERAPY OF CANCER		2051-1426		2020	8	1			E000391	10.1136/jitc-2019-000391	32503946
Pillonel, V; Dunet, V; Hottinger, AF; Berthod, G; Schiappacasse, L; Peters, S; Michielin, O; Aedo-Lopez, V	Multiple nivolumab-induced CNS demyelination with spontaneous resolution in an asymptomatic metastatic melanoma patient	JOURNAL FOR IMMUNOTHERAPY OF CANCER	2051-1426		DEC 2	2019	7	1			336	10.1186/s40425-019-0818-3	31791418
Blakeway, EA; Elshimy, N; Muinonen-Martin, A; Marples, M; Mathew, B; Mitra, A	Cutaneous lupus associated with pembrolizumab therapy for advanced melanoma: a report of three cases	MELANOMA RESEARCH	0960-8931	1473-5636	JUN	2019	29	3	338	341		10.1097/CMR.0000000000000587	30762712
Motofei, IG	Malignant Melanoma: Autoimmunity and Supracellular Messaging as New Therapeutic Approaches	CURRENT TREATMENT OPTIONS IN ONCOLOGY	1527-2729	1534-6277	JUN	2019	20	6			45	10.1007/s11864-019-0643-4	31056729
Saibil, SD; Bonilla, L; Majeed, H; Sotov, V; Hogg, D; Chappell, MA; Cybulsky, M; Butler, MO	Fatal myocarditis and rhabdomyositis in a patient with stage IV melanoma treated with combined ipilimumab and nivolumab	CURRENT ONCOLOGY	1198-0052		JUN	2019	26	3	E418	E421		10.3747/co.26.4381	31285688
Fujimura, T; Sato, Y; Tanita, K; Lyu, C; Kambayashi, Y; Amagai, R; Otsuka, A; Fujisawa, Y; Yoshino, K; Matsushita, S; Uchi, H; Yamamoto, Y; Hata, H; Funakoshi, T; Nonomura, Y; Tanaka, R; Okuhira, H; Wada, N; Hashimoto, A; Aiba, S	Association of Baseline Serum Levels of CXCL5 With the Efficacy of Nivolumab in Advanced Melanoma	FRONTIERS IN MEDICINE		2296-858X	APR 26	2019	6				86	10.3389/fmed.2019.00086	31080803
Sakaguchi, C; Ashida, K; Yano, S; Ohe, K; Wada, N; Hasuzawa, N; Matsuda, Y; Sakamoto, S; Sakamoto, R; Uchi, H; Furue, M; Nomura, M; Ogawa, Y	A case of nivolumab-induced acute-onset type 1 diabetes mellitus in melanoma	CURRENT ONCOLOGY	1198-0052		FEB	2019	26	1	E115	E118		10.3747/co.26.4130	30853818
Lomax, AJ; Lim, J; Cheng, R; Sweeting, A; Lowe, P; McGill, N; Shackel, N; Chua, EL; McNeil, C	Immune Toxicity with Checkpoint Inhibition for Metastatic Melanoma: Case Series and Clinical Management	JOURNAL OF SKIN CANCER	2090-2905	2090-2913		2018	2018				9602540	10.1155/2018/9602540	29610684
Changizzadeh, PN; Mukkamalla, SKR; Armenio, VA	Combined checkpoint inhibitor therapy causing diabetic ketoacidosis in metastatic melanoma	JOURNAL FOR IMMUNOTHERAPY OF CANCER	2051-1426		DEC 19	2017	5				97	10.1186/s40425-017-0303-9	29254501
Puri, A; Homsi, J	The safety of pembrolizumab in metastatic melanoma and rheumatoid arthritis	MELANOMA RESEARCH	0960-8931	1473-5636	OCT	2017	27	5	519	523		10.1097/CMR.0000000000000387	28817445
Boyle, SM; Ali, N; Olszanski, AJ; Park, DJ; Xiao, G; Guy, S; Doyle, AM	Donor-Derived Metastatic Melanoma and Checkpoint Inhibition	TRANSPLANTATION PROCEEDINGS	0041-1345	1873-2623	SEP	2017	49	7	1551	1554		10.1016/j.transproceed.2017.06.007	28838438
Chakravarti, N; Ivan, D; Trinh, VA; Glitza, IC; Curry, JL; Torres-Cabala, C; Tetzlaff, MT; Bassett, RL; Prieto, VG; Hwu, WJ	High cytotoxic T-lymphocyte-associated antigen 4 and phospho-Akt expression in tumor samples predicts poor clinical outcomes in ipilimumab-treated melanoma patients	MELANOMA RESEARCH	0960-8931	1473-5636	FEB	2017	27	1	24	31		10.1097/CMR.0000000000000305	27768639
Brohl, AS; Khushalani, NI; Eroglu, Z; Markowitz, J; Thapa, R; Chen, YA; Kudchadkar, R; Weber, JS	A phase IB study of ipilimumab with peginterferon alfa-2b in patients with unresectable melanoma	JOURNAL FOR IMMUNOTHERAPY OF CANCER	2051-1426		DEC 20	2016	4				85	10.1186/s40425-016-0194-1	28031816
Ascierto, PA; Vanella, V; Grimaldi, AM; Lucia, F; Palla, M; Simeone, E; Mozzillo, N	Complete response to nivolumab monotherapy in a treatment-naive, BRAF wild-type patient with advanced mucosal melanoma and elevated lactate dehydrogenase: a case report from a phase III trial	CANCER IMMUNOLOGY IMMUNOTHERAPY	0340-7004	1432-0851	NOV	2016	65	11	1395	1400		10.1007/s00262-016-1898-2	27604993
Hughes, T; Klairmont, M; Sharfman, WH; Kaufman, HL	Interleukin-2, Ipilimumab, and Anti-PD-1: clinical management and the evolving role of immunotherapy for the treatment of patients with metastatic melanoma	CANCER BIOLOGY & THERAPY	1538-4047	1555-8576	DEC 2	2021	22	10-12	513	526		10.1080/15384047.2015.1095401	26418961
Yan, XQ; Sheng, XA; Chi, ZH; Si, L; Cui, CL; Kong, Y; Tang, BX; Mao, LL; Wang, X; Lian, B; Li, SM; Bai, X; Zhou, L; Dai, J; Yao, H; Guo, J	Randomized Phase II Study of Bevacizumab in Combination With Carboplatin Plus Paclitaxel in Patients With Previously Untreated Advanced Mucosal Melanoma	JOURNAL OF CLINICAL ONCOLOGY	0732-183X	1527-7755	MAR 10	2021	39	8	881	+		10.1200/JCO.20.00902	33444116
Shadbad, MA; Hajiasgharzadeh, K; Derakhshani, A; Silvestris, N; Baghbanzadeh, A; Racanelli, V; Baradaran, B	From Melanoma Development to RNA-Modified Dendritic Cell Vaccines: Highlighting the Lessons From the Past	FRONTIERS IN IMMUNOLOGY	1664-3224		FEB 22	2021	12				623639	10.3389/fimmu.2021.623639	33692796
Montfort, A; Filleron, T; Virazels, M; Dufau, C; Milhes, J; Pages, C; Olivier, P; Ayyoub, M; Mounier, M; Lusque, A; Brayer, S; Delord, JP; Andrieu-Abadie, N; Levade, T; Colacios, C; Segui, B; Meyer, N	Combining Nivolumab and Ipilimumab with Infliximab or Certolizumab in Patients with Advanced Melanoma: First Results of a Phase Ib Clinical Trial	CLINICAL CANCER RESEARCH	1078-0432	1557-3265	FEB 15	2021	27	4	1037	1047		10.1158/1078-0432.CCR-20-3449	33272982
Willsmore, ZN; Harris, RJ; Crescioli, S; Hussein, K; Kakkassery, H; Thapa, D; Cheung, A; Chauhan, J; Bax, HJ; Chenoweth, A; Laddach, R; Osborn, G; McCraw, A; Hoffmann, RM; Nakamura, M; Geh, JL; MacKenzie-Ross, A; Healy, C; Tsoka, S; Spicer, JF; Papa, S; Barber, L; Lacy, KE; Karagiannis, SN	B Cells in Patients With Melanoma: Implications for Treatment With Checkpoint Inhibitor Antibodies	FRONTIERS IN IMMUNOLOGY	1664-3224		JAN 25	2021	11				622442	10.3389/fimmu.2020.622442	33569063
Mamoor, M; Postow, MA; Lavery, JA; Baxi, SS; Khan, N; Mao, JJ; Rogak, LJ; Sidlow, R; Thom, B; Wolchok, JA; Korenstein, D	Quality of life in long-term survivors of advanced melanoma treated with checkpoint inhibitors	JOURNAL FOR IMMUNOTHERAPY OF CANCER		2051-1426		2020	8	1			e000260	10.1136/jitc-2019-000260	32152222
Weber, J; Glutsch, V; Geissinger, E; Haug, L; Lock, JF; Schneider, F; Kneitz, H; Goebeler, M; Schilling, B; Gesierich, A	Neoadjuvant immunotherapy with combined ipilimumab and nivolumab in patients with melanoma with primary or in transit disease	BRITISH JOURNAL OF DERMATOLOGY	0007-0963	1365-2133	SEP	2020	183	3	559	563		10.1111/bjd.18739	31773720
Madden, K; Kasler, MK	Immune Checkpoint Inhibitors in Lung Cancer and Melanoma	SEMINARS IN ONCOLOGY NURSING	0749-2081	1878-3449	OCT	2019	35	5			150932	10.1016/j.soncn.2019.08.011	31561846
Marco, T; Anna, P; Annalisa, T; Francesco, M; Stefania, SL; Stella, D; Michele, R; Marco, T; Loreto, G; Franco, S	The mechanisms of acute interstitial nephritis in the era of immune checkpoint inhibitors in melanoma	THERAPEUTIC ADVANCES IN MEDICAL ONCOLOGY	1758-8340	1758-8359	SEP	2019	11				1.75884e+15	10.1177/1758835919875549	31579108
Hwang, SJE; Park, JJW; Wakade, D; Chou, S; Byth, K; Fernandez-Penas, P	Cutaneous adverse events of anti-programmed death 1 antibodies combined with anti-cytotoxic T-lymphocyte-associated protein 4 therapy use in patients with metastatic melanoma	MELANOMA RESEARCH	0960-8931	1473-5636	APR	2019	29	2	172	177		10.1097/CMR.0000000000000518	30273233
Li, J; Gu, J	Efficacy and safety of PD-1 inhibitors for treating advanced melanoma: a systematic review and meta-analysis	IMMUNOTHERAPY	1750-743X	1750-7448	NOV	2018	10	15	1293	1302		10.2217/imt-2018-0116	30474476
Menshawy, A; Eltonob, AA; Barkat, SA; Ghanem, A; Mniesy, MM; Mohamed, I; Abdel-Maboud, M; Mattar, OM; Elfil, M; Bahbah, EI; Elgebaly, A	Nivolumab monotherapy or in combination with ipilimumab for metastatic melanoma: systematic review and meta-analysis of randomized-controlled trials	MELANOMA RESEARCH	0960-8931	1473-5636	OCT	2018	28	5	371	379		10.1097/CMR.0000000000000467	29957656
Tanita, K; Fujimura, T; Kambayashi, Y; Tsukada, A; Sato, Y; Hashimoto, A; Aiba, S	Intensity-Modulated Radiotherapy Triggers Onset of Bullous Pemphigoid in a Patient with Advanced Melanoma Treated with Nivolumab	CASE REPORTS IN ONCOLOGY	1662-6575			2018	11	1	114	118		10.1159/000487127	29606949
Utsunomiya, A; Oyama, N; Iino, S; Baba, N; Chino, T; Utsunomiya, N; Hasegawa, M	A Case of Erythema Multiforme Major Developed after Sequential Use of Two Immune Checkpoint Inhibitors, Nivolumab and Ipilimumab, for Advanced Melanoma: Possible Implication of Synergistic and/or Complementary Immunomodulatory Effects	CASE REPORTS IN DERMATOLOGY	1662-6567			2018	10	1	1	6		10.1159/000485910	29515387
Thierauf, J; Veit, JA; Hess, J; Treiber, N; Lisson, C; Weissinger, SE; Bommer, M; Hoffmann, TK	Checkpoint inhibition for advanced mucosal melanoma	EUROPEAN JOURNAL OF DERMATOLOGY	1167-1122	1952-4013	MAR	2017	27	2	160	165		10.1684/ejd.2016.2949	28174141
Ramelyte, E; Schindler, SA; Dummer, R	The safety of anti PD-1 therapeutics for the treatment of melanoma	EXPERT OPINION ON DRUG SAFETY	1474-0338	1744-764X	JAN	2017	16	1	41	53		10.1080/14740338.2016.1248402	27737598
Toumeh, A; Sakhi, R; Shah, S; Arudra, KC; De Las Casas, LE; Skeel, RT	Ipilimumab-Induced Granulomatous Disease Occurring Simultaneously With Disease Progression in a Patient With Metastatic Melanoma	AMERICAN JOURNAL OF THERAPEUTICS	1075-2765	1536-3686	JUL-AUG	2016	23	4	E1068	E1071		10.1097/MJT.0000000000000266	25933140
Hong, DS; Kurzrock, R; Falchook, GS; Andresen, C; Kwak, J; Ren, M; Xu, L; George, GC; Kim, KB; Nguyen, LM; O'Brien, JP; Nemunaitis, J	Phase 1b study of lenvatinib (E7080) in combination with temozolomide for treatment of advanced melanoma	ONCOTARGET		1949-2553	DEC 15	2015	6	40	43127	43134		10.18632/oncotarget.5756	26503473
Peters, S; Bouchaab, H; Zimmerman, S; Bucher, M; Gaide, O; Letovanec, I; Homicsko, K; Michielin, O	Dramatic response of vemurafenib-induced cutaneous lesions upon switch to dual BRAF/MEK inhibition in a metastatic melanoma patient	MELANOMA RESEARCH	0960-8931	1473-5636	OCT	2014	24	5	496	500		10.1097/CMR.0000000000000055	25185693
Mavropoulos, JC; Wang, TS	Managing The Skin Toxicities From New Melanoma Drugs	CURRENT TREATMENT OPTIONS IN ONCOLOGY	1527-2729	1534-6277	JUN	2014	15	2	281	301		10.1007/s11864-014-0284-6	24867225
Ledezma, B; Binder, S; Hamid, O	Atypical Clinical Response Patterns to Ipilimumab: Four Case Studies of Advanced Melanoma	CLINICAL JOURNAL OF ONCOLOGY NURSING	1092-1095	1538-067X	AUG	2011	15	4	393	403		10.1188/11.CJON.393-403	21810572
van der Kooij, MK; Suijkerbuijk, KPM; Aarts, MJB; van den Berkmortel, FWPJ; Blank, CU; Boers-Sonderen, MJ; van Breeschoten, J; van den Eertwegh, AJM; de Groot, JWB; Haanen, JBAG; Hospers, GAP; Piersma, D; van Rijn, RS; Ten Tije, AJ; van der Veldt, AAM; Vreugdenhil, G; van Zeijl, MCT; Wouters, MWJM; Dekkers, OM; Kapiteijn, E	Safety and Efficacy of Checkpoint Inhibition in Patients With Melanoma and Preexisting Autoimmune Disease A Cohort Study	ANNALS OF INTERNAL MEDICINE	0003-4819	1539-3704	MAY	2021	174	5	641	+		10.7326/M20-3419	33587686
Beasley, GM; Nair, SK; Farrow, NE; Landa, K; Selim, MA; Wiggs, CA; Jung, SH; Bigner, DD; Kelly, AT; Gromeier, M; Salama, AKS	Phase I trial of intratumoral PVSRIPO in patients with unresectable, treatment-refractory melanoma	JOURNAL FOR IMMUNOTHERAPY OF CANCER		2051-1426		2021	9	4			e002203	10.1136/jitc-2020-002203	33875611
Huynh, S; Mortier, L; Dutriaux, C; Maubec, E; Boileau, M; Dereure, O; Leccia, MT; Arnault, JP; Brunet-Possenti, F; Aubin, F; Dreno, B; Beylot-Barry, M; Lebbe, C; Lefevre, W; Delyon, J	Combined Therapy with Anti-PD1 and BRAF and/or MEK Inhibitor for Advanced Melanoma: A Multicenter Cohort Study	CANCERS		2072-6694	JUN	2020	12	6			1666	10.3390/cancers12061666	32585901
Kosche, C; Stout, M; Sosman, J; Lukas, RV; Choi, JN	Dermatomyositis in a patient undergoing nivolumab therapy for metastatic melanoma: a case report and review of the literature	MELANOMA RESEARCH	0960-8931	1473-5636	JUN	2020	30	3	313	316		10.1097/CMR.0000000000000642	31567590
Reschke, R; Ziemer, M	Rechallenge with checkpoint inhibitors in metastatic melanoma	JOURNAL DER DEUTSCHEN DERMATOLOGISCHEN GESELLSCHAFT	1610-0379	1610-0387	MAY	2020	18	5	429	436		10.1111/ddg.14091	32311829
Gatterbauer, B; Hirschmann, D; Eberherr, N; Untersteiner, H; Cho, A; Shaltout, A; Gobl, P; Fitschek, F; Dorfer, C; Wolfsberger, S; Kasprian, G; Holler, C; Frischer, JM	Toxicity and efficacy of Gamma Knife radiosurgery for brain metastases in melanoma patients treated with immunotherapy or targeted therapy-A retrospective cohort study	CANCER MEDICINE	2045-7634		JUN	2020	9	11	4026	4036		10.1002/cam4.3021	32249551
Simeone, E; Grimaldi, AM; Festino, L; Trojaniello, C; Vitale, MG; Vanella, V; Palla, M; Ascierto, PA	Immunotherapy in metastatic melanoma: a novel scenario of new toxicities and their management	MELANOMA MANAGEMENT	2045-0885	2045-0893	DEC	2019	6	4			MMT30	10.2217/mmt-2019-0005	31871619
Arheden, A; Skalenius, J; Bjursten, S; Stierner, U; Ny, L; Levin, M; Jespersen, H	Real-world data on PD-1 inhibitor therapy in metastatic melanoma	ACTA ONCOLOGICA	0284-186X	1651-226X	JUL 3	2019	58	7	962	966		10.1080/0284186X.2019.1620966	31151362
Polkowska, M; Ekk-Cierniakowski, P; Czepielewska, E; Kozlowska-Wojciechowska, M	Efficacy and safety of BRAF inhibitors and anti-CTLA4 antibody in melanoma patientsreal-world data	EUROPEAN JOURNAL OF CLINICAL PHARMACOLOGY	0031-6970	1432-1041	MAR	2019	75	3	329	334		10.1007/s00228-018-2590-6	30386910
Werner, JM; Schweinsberg, V; Schroeter, M; von Reutern, B; Malter, MP; Schlaak, M; Fink, GR; Mauch, C; Galldiks, N	Successful Treatment of Myasthenia Gravis Following PD-1/CTLA-4 Combination Checkpoint Blockade in a Patient With Metastatic Melanoma	FRONTIERS IN ONCOLOGY	2234-943X		FEB 14	2019	9				84	10.3389/fonc.2019.00084	30828569
Naqash, AR; File, DM; Ziemer, CM; Whang, YE; Landman, P; Googe, PB; Collichio, FA	Cutaneous adverse reactions in B-RAF positive metastatic melanoma following sequential treatment with B-RAF/MEK inhibitors and immune checkpoint blockade or vice versa. A single-institutional case-series	JOURNAL FOR IMMUNOTHERAPY OF CANCER	2051-1426		JAN 8	2019	7				4	10.1186/s40425-018-0475-y	30621779
McDermott, DF; Shah, R; Gupte-Singh, K; Sabater, J; Luo, LL; Botteman, M; Rao, S; Regan, MM; Atkins, M	Quality-adjusted survival of nivolumab plus ipilimumab or nivolumab alone versus ipilimumab alone among treatment-naive patients with advanced melanoma: a quality-adjusted time without symptoms or toxicity (Q-TWiST) analysis	QUALITY OF LIFE RESEARCH	0962-9343	1573-2649	JAN	2019	28	1	109	119		10.1007/s11136-018-1984-3	30191365
Ni, D; Al Zahrani, F; Smylie, M	AIHA and Pancytopenia as Complications of Pembrolizumab Therapy for Metastatic Melanoma: A Case Report	CASE REPORTS IN ONCOLOGY	1662-6575			2019	12	2	456	465		10.1159/000500856	31275137
Baird-Gunning, OJD; Weerasinghe, D; Silsby, M; Gawarikar, Y; Carlino, MS; Smith, JL; Vucic, S	Miller Fisher Syndrome Associated With Immunotherapy for Metastatic Melanoma	NEUROHOSPITALIST	1941-8744	1941-8752	OCT	2018	8	4	191	193		10.1177/1941874418778957	30245770
Feld, E; Mitchell, TC	Immunotherapy in melanoma	IMMUNOTHERAPY	1750-743X	1750-7448	AUG	2018	10	11	987	998		10.2217/imt-2017-0143	30149766
D'Angelo, SP; Hamid, OA; Tarhini, A; Schadendorf, D; Chmielowski, B; Collichio, FA; Pavlick, AC; Lewis, KD; Weil, SC; Heyburn, J; Schweizer, C; O'Shannessy, DJ; Carvajal, RD	A phase 2 study of ontuxizumab, a monoclonal antibody targeting endosialin, in metastatic melanoma	INVESTIGATIONAL NEW DRUGS	0167-6997	1573-0646	FEB	2018	36	1	103	113		10.1007/s10637-017-0530-4	29127533
Orloff, M	Melanoma Immunotherapy in the Elderly	CURRENT ONCOLOGY REPORTS	1523-3790	1534-6269	FEB	2018	20	2			20	10.1007/s11912-018-0656-3	29500787
Matsubara, T; Nishida, T; Higaki, Y; Tomita, R; Shimakoshi, H; Shimoda, A; Osugi, N; Sugimoto, A; Takahashi, K; Nakamatsu, D; Mukai, K; Yamamoto, M; Fukui, K; Adachi, S; Inada, M	Nivolumab Induces Sustained Liver Injury in a Patient with Malignant Melanoma	INTERNAL MEDICINE	0918-2918	1349-7235		2018	57	12	1789	1792		10.2169/internalmedicine.9851-17	29434164
Zecchini, JM; Kim, S; Yum, K; Friedlander, P	Development of Bell's Palsy After Treatment With Ipilimumab and Nivolumab for Metastatic Melanoma: A Case Report	JOURNAL OF IMMUNOTHERAPY	1524-9557	1537-4513	JAN	2018	41	1	39	41		10.1097/CJI.0000000000000184	28926356
Sepulveda, M; Martinez-Hernandez, E; Gaba, L; Victoria, I; Sola-Valls, N; Falgas, N; Casanova-Molla, J; Graus, F	Motor polyradiculopathy during pembrolizumab treatment of metastatic melanoma	MUSCLE & NERVE	0148-639X	1097-4598	DEC	2017	56	6	E162	E167		10.1002/mus.25672	28439919
Malkhasyan, KA; Zakharia, Y; Milhem, M	Quality-of-life outcomes in patients with advanced melanoma: A review of the literature	PIGMENT CELL & MELANOMA RESEARCH	1755-1471	1755-148X	NOV	2017	30	6	511	520		10.1111/pcmr.12647	28950054
Fujimura, T; Hidaka, T; Kambayashi, Y; Furudate, S; Kakizaki, A; Tono, H; Tsukada, A; Haga, T; Hashimoto, A; Morimoto, R; Yamaguchi, T; Takano, T; Aiba, S	Phase I study of nivolumab combined with IFN-beta for patients with advanced melanoma	ONCOTARGET		1949-2553	SEP 19	2017	8	41	71181	71187		10.18632/oncotarget.17090	29050354
Shibayama, Y; Namikawa, K; Sone, M; Takahashi, A; Tsutsumida, A; Sugawara, S; Arai, Y; Aihara, Y; Suzuki, S; Nakayama, J; Imafuku, S; Yamazaki, N	Efficacy and toxicity of transarterial chemoembolization therapy using cisplatin and gelatin sponge in patients with liver metastases from uveal melanoma in an Asian population	INTERNATIONAL JOURNAL OF CLINICAL ONCOLOGY	1341-9625	1437-7772	JUN	2017	22	3	577	584		10.1007/s10147-017-1095-0	28144882
Specenier, P	Nivolumab in melanoma	EXPERT REVIEW OF ANTICANCER THERAPY	1473-7140	1744-8328	DEC	2016	16	12	1247	1261		10.1080/14737140.2016.1249856	27776441
Heo, JR; Kim, NH; Cho, J; Choi, KC	Current treatments for advanced melanoma and introduction of a promising novel gene therapy for melanoma	ONCOLOGY REPORTS	1021-335X	1791-2431	OCT	2016	36	4	1779	1786		10.3892/or.2016.5032	27573048
Sabel, MS; Lee, J; Wang, A; Lao, C; Holcombe, S; Wang, S	Morphomics Predicts Response to Ipilimumab in Patients With Stage IV Melanoma	JOURNAL OF SURGICAL ONCOLOGY	0022-4790	1096-9098	SEP 15	2015	112	4	333	337		10.1002/jso.24003	26251199
Haymaker, C; Johnson, DH; Murthy, R; Bentebibel, SE; Uemura, MI; Hudgens, CW; Safa, H; James, M; Andtbacka, RHI; Johnson, DB; Shaheen, M; Davies, MA; Rahimian, S; Chunduru, SK; Milton, DR; Tetzlaff, MT; Overwijk, WW; Hwu, P; Gabrail, N; Agrawal, S; Doolittle, G; Puzanov, I; Markowitz, J; Bernatchez, C; Diab, A	Tilsotolimod with Ipilimumab Drives Tumor Responses in Anti-PD-1 Refractory Melanoma	CANCER DISCOVERY	2159-8274	2159-8290	AUG	2021	11	8	1996	2013		10.1158/2159-8290.CD-20-1546	33707233
Owen, CN; Bai, X; Quah, T; Lo, SN; Allayous, C; Callaghan, S; Martinez-Vila, C; Wallace, R; Bhave, P; Reijers, ILM; Thompson, N; Vanella, V; Gerard, CL; Aspeslagh, S; Labianca, A; Khattak, A; Mandala, M; Xu, W; Neyns, B; Michielin, O; Blank, CU; Welsh, SJ; Haydon, A; Sandhu, S; Mangana, J; McQuade, JL; Ascierto, PA; Zimmer, L; Johnson, DB; Arance, A; Lorigan, P; Lebbe, C; Carlino, MS; Sullivan, R…	Delayed immune-related adverse events with an PD-1-based immunotherapy in melanoma	ANNALS OF ONCOLOGY	0923-7534	1569-8041	JUL	2021	32	7	917	925		10.1016/j.annonc.2021.03.204	33798657
Willsmore, ZN; Coumbe, BT; Crescioli, S; Reci, S; Gupta, A; Harris, RJ; Chenoweth, A; Chauhan, J; Bax, HJ; McCraw, A; Cheung, A; Osborn, G; Hoffmann, RM; Nakamura, M; Laddach, R; Geh, JLC; MacKenzie-Ross, A; Healy, C; Tsoka, S; Spicer, JF; Josephs, DH; Papa, S; Lacy, KE; Karagiannis, SN	Combined anti-PD-1 and anti-CTLA-4 checkpoint blockade: Treatment of melanoma and immune mechanisms of action	EUROPEAN JOURNAL OF IMMUNOLOGY	0014-2980	1521-4141	MAR	2021	51	3	544	556		10.1002/eji.202048747	33450785
Zakharia, Y; McWilliams, RR; Rixe, O; Drabick, J; Shaheen, MF; Grossmann, KF; Kolhe, R; Pacholczyk, R; Sadek, R; Tennant, LL; Smith, CM; Kennedy, EP; Link, CJ; Vahanian, NN; Yu, JY; Shen, SS; Brincks, EL; Rossi, GR; Munn, D; Milhem, M	Phase II trial of the IDO pathway inhibitor indoximod plus pembrolizumab for the treatment of patients with advanced melanoma	JOURNAL FOR IMMUNOTHERAPY OF CANCER		2051-1426		2021	9	6			e002057	10.1136/jitc-2020-002057	34117113
Kohlmann, J; Wagenknecht, D; Simon, JC; Ziemer, M	Immune-related pancreatitis associated with checkpoint blockade in melanoma	MELANOMA RESEARCH	0960-8931	1473-5636	OCT	2019	29	5	549	552		10.1097/CMR.0000000000000611	30964768
Rodriguez, EF; Lipson, E; Suresh, K; Cappelli, LC; Monaco, SE; Maleki, Z	Immune checkpoint blocker-related sarcoid-like granulomatous inflammation: a rare adverse event detected in lymph node aspiration cytology of patients treated for advanced malignant melanoma	HUMAN PATHOLOGY	0046-8177	1532-8392	SEP	2019	91		69	76		10.1016/j.humpath.2019.07.001	31279873
Swami, U; Monga, V; Bossler, AD; Zakharia, Y; Milhem, M	Durable Clinical Benefit in Patients with Advanced Cutaneous Melanoma after Discontinuation of Anti-PD-1 Therapies Due to Immune-Related Adverse Events	JOURNAL OF ONCOLOGY	1687-8450	1687-8469	JUL 25	2019	2019				1856594	10.1155/2019/1856594	31428149
Zhang, L; Song, SL; Jin, XX; Wan, X; Shahzad, KA; Pei, WY; Zhao, C; Shen, CL	An Artificial Antigen-Presenting Cell Delivering 11 Immune Molecules Expands Tumor Antigen-Specific CTLs in Ex Vivo and In Vivo Murine Melanoma Models	CANCER IMMUNOLOGY RESEARCH	2326-6066	2326-6074	JUL	2019	7	7	1188	1201		10.1158/2326-6066.CIR-18-0881	31113806
Lorentzen, HF	Targeted therapy for malignant melanoma	CURRENT OPINION IN PHARMACOLOGY	1471-4892	1471-4973	JUN	2019	46		116	121		10.1016/j.coph.2019.05.010	31261023
Lacey, J; Lomax, AJ; McNeil, C; Marthick, M; Levy, D; Kao, S; Nielsen, T; Dhillon, HM	A supportive care intervention for people with metastatic melanoma being treated with immunotherapy: a pilot study assessing feasibility, perceived benefit, and acceptability	SUPPORTIVE CARE IN CANCER	0941-4355	1433-7339	APR	2019	27	4	1497	1507		10.1007/s00520-018-4524-3	30392112
Hakami, OA; Ioana, J; Ahmad, S; Tun, TK; Sreenan, S; McDermott, JH	A case of pembrolizumab-induced severe DKA and hypothyroidism in a patient with metastatic melanoma	ENDOCRINOLOGY DIABETES AND METABOLISM CASE REPORTS		2052-0573	MAR 5	2019					180153	10.1530/EDM-18-0153	30836329
Simard, JL; Smith, M; Chandra, S	Pseudoprogression of Melanoma Brain Metastases	CURRENT ONCOLOGY REPORTS	1523-3790	1534-6269	NOV	2018	20	11			91	10.1007/s11912-018-0722-x	30413981
Gazze, G	Combination therapy for metastatic melanoma: a pharmacist's role, drug interactions & complementary alternative therapies	MELANOMA MANAGEMENT	2045-0885	2045-0893	JUN	2018	5	2				10.2217/mmt-2017-0026	30459938
Grob, JJ; Mortier, L; D'Hondt, L; Grange, F; Baurain, JF; Dreno, B; Lebbe, C; Robert, C; Dompmartin, A; Neyns, B; Gillet, M; Louahed, J; Jarnjak, S; Lehmann, FF	Safety and immunogenicity of MAGE-A3 cancer immunotherapeutic with dacarbazine in patients with MAGE-A3-positive metastatic cutaneous melanoma: an open phase I/II study with a first assessment of a predictive gene signature	ESMO OPEN		2059-7029	DEC	2017	2	5			UNSP e000203	10.1136/esmoopen-2017-000203	29177094
de Rosa, F; Ridolfi, L; Fiammenghi, L; Petrini, M; Granato, AM; Ancarani, V; Pancisi, E; Soldati, V; Cassan, S; Bulgarelli, J; Framarini, M; Tauceri, F; Migliori, G; Brolli, C; Gentili, G; Petracci, E; Nanni, O; Riccobon, A; Ridolfi, R; Guidoboni, M	Dendritic cell vaccination for metastatic melanoma: a 14-year monoinstitutional experience	MELANOMA RESEARCH	0960-8931	1473-5636	AUG	2017	27	4	351	357		10.1097/CMR.0000000000000356	28654547
Tarhini, AA; Moschos, SJ; Lin, Y; Lin, HM; Sander, C; Yin, Y; Venhaus, R; Gajewski, TF; Kirkwood, JM	Safety and efficacy of the antiganglioside GD3 antibody ecromeximab (KW2871) combined with high-dose interferon-2b in patients with metastatic melanoma	MELANOMA RESEARCH	0960-8931	1473-5636	AUG	2017	27	4	342	350		10.1097/CMR.0000000000000353	28489678
Kuint, R; Lotem, M; Neuman, T; Bekker-Milovanov, E; Abutbul, A; Laxer, U; Berkman, N; Fridlender, ZG	Organizing pneumonia following treatment with pembrolizumab for metastatic malignant melanoma - A case report	RESPIRATORY MEDICINE CASE REPORTS	2213-0071			2017	20		95	97		10.1016/j.rmcr.2017.01.003	28127529
Aya, F; Gaba, L; Victoria, I; Fernandez-Martinez, A; Tosca, M; Prat, A; Arance, A	Ipilimumab after progression on anti-PD-1 treatment in advanced melanoma	FUTURE ONCOLOGY	1479-6694	1744-8301	DEC	2016	12	23	2683	2688		10.2217/fon-2016-0037	27581765
Eggermont, AMM	Adjuvant ipilimumab in stage III melanoma: New landscape, new questions	EUROPEAN JOURNAL OF CANCER	0959-8049	1879-0852	DEC	2016	69		39	42		10.1016/j.ejca.2016.10.009	27816830
Mackiewicz, J; Karczewska-Dzionk, A; Laciak, M; Kapcinska, M; Wiznerowicz, M; Burzykowski, T; Zakowska, M; Rose-John, S; Mackiewicz, A	Whole Cell Therapeutic Vaccine Modified With Hyper-IL6 for Combinational Treatment of Nonresected Advanced Melanoma	MEDICINE	0025-7974	1536-5964	MAY	2015	94	21			e853	10.1097/MD.0000000000000853	26020391
Weiss, SA; Djureinovic, D; Jessel, S; Krykbaeva, I; Zhang, L; Jilaveanu, L; Ralabate, A; Johnson, B; Levit, NS; Anderson, G; Zelterman, D; Wei, W; Mahajan, A; Trifan, O; Bosenberg, M; Kaech, SM; Perry, CJ; Damsky, W; Gettinger, S; Sznol, M; Hurwitz, M; Kluger, HM	A Phase I Study of APX005M and Cabiralizumab with or without Nivolumab in Patients with Melanoma, Kidney Cancer, or Non-Small Cell Lung Cancer Resistant to Anti-PD-1/PD-L1	CLINICAL CANCER RESEARCH	1078-0432	1557-3265	SEP 1	2021	27	17	4757	4767		10.1158/1078-0432.CCR-21-0903	34140403
Olbryt, M; Rajczykowski, M; Widlak, W	Biological Factors behind Melanoma Response to Immune Checkpoint Inhibitors	INTERNATIONAL JOURNAL OF MOLECULAR SCIENCES		1422-0067	JUN	2020	21	11			4071	10.3390/ijms21114071	32517213
Agarwal, K; Yousaf, N; Morganstein, D	Glucocorticoid use and complications following immune checkpoint inhibitor use in melanoma	CLINICAL MEDICINE	1470-2118	1473-4893	MAR	2020	20	2	163	168		10.7861/clinmed.2018-0440	32188652
Otsuka, M; Sugihara, S; Mori, S; Hamada, K; Sasaki, Y; Yoshikawa, S; Kiyohara, Y	Immune-related adverse events correlate with improved survival in patients with advanced mucosal melanoma treated with nivolumab: A single-center retrospective study in Japan	JOURNAL OF DERMATOLOGY	0385-2407	1346-8138	APR	2020	47	4	356	362		10.1111/1346-8138.15246	31984569
Moreira, RS; Bicker, J; Musicco, F; Persichetti, A; Pereira, AMPT	Anti-PD-1 immunotherapy in advanced metastatic melanoma: State of the art and future challenges	LIFE SCIENCES	0024-3205	1879-0631	JAN 1	2020	240				117093	10.1016/j.lfs.2019.117093	31760100
Takayasu, Y; Kubo, N; Shino, M; Nikkuni, O; Ida, S; Musha, A; Takahashi, K; Hirato, J; Shirai, K; Saitoh, J; Yokoo, S; Chikamatsu, K; Ohno, T; Nakano, T; Suzuki, M; Ebara, T; Beppu, T; Sato, Y; Sugasawa, T; Takahashi, T	Carbon-ion radiotherapy combined with chemotherapy for head and neck mucosal melanoma: Prospective observational study	CANCER MEDICINE	2045-7634		DEC	2019	8	17	7227	7235		10.1002/cam4.2614	31621203
Wong, A; Billett, A; Milne, D	Balancing the Hype with Reality: What Do Patients with Advanced Melanoma Consider When Making the Decision to Have Immunotherapy?	ONCOLOGIST	1083-7159	1549-490X	NOV	2019	24	11	E1190	E1196		10.1634/theoncologist.2018-0820	31015314
Allen, KJH; Jiao, R; Malo, ME; Frank, C; Fisher, DR; Rickles, D; Dadachova, E	Comparative Radioimmunotherapy of Experimental Melanoma with Novel Humanized Antibody to Melanin Labeled with 213Bismuth and 177Lutetium	PHARMACEUTICS		1999-4923	JUL	2019	11	7			348	10.3390/pharmaceutics11070348	31323785
Li, J; Gu, J	Efficacy and safety of ipilimumab for treating advanced melanoma: A systematic review and meta-analysis	JOURNAL OF CLINICAL PHARMACY AND THERAPEUTICS	0269-4727	1365-2710	JUN	2019	44	3	420	429		10.1111/jcpt.12802	30693536
Motofei, IG	Melanoma and autoimmunity: spontaneous regressions as a possible model for new therapeutic approaches	MELANOMA RESEARCH	0960-8931	1473-5636	JUN	2019	29	3	231	236		10.1097/CMR.0000000000000573	30615013
Plaquevent, M; Greliak, A; Pinard, C; Duval-Modeste, AB; Joly, P	Simultaneous long-lasting regression of multiple nevi and melanoma metastases after ipilimumab therapy	MELANOMA RESEARCH	0960-8931	1473-5636	JUN	2019	29	3	311	312		10.1097/CMR.0000000000000555	31026247
Leroy, V; Gerard, E; Dutriaux, C; Prey, S; Gey, A; Mertens, C; Beylot-Barry, M; Pham-Ledard, A	Adverse events need for hospitalization and systemic immunosuppression in very elderly patients (over 80years) treated with ipilimumab for metastatic melanoma	CANCER IMMUNOLOGY IMMUNOTHERAPY	0340-7004	1432-0851	APR	2019	68	4	545	551		10.1007/s00262-019-02298-9	30661086
Tolstrup, LK; Bastholt, L; Zwisler, AD; Dieperink, KB; Pappot, H	Selection of patient reported outcomes questions reflecting symptoms for patients with metastatic melanoma receiving immunotherapy	JOURNAL OF PATIENT-REPORTED OUTCOMES		2509-8020	MAR 21	2019	3	1			19	10.1186/s41687-019-0111-8	30900035
Cai, H; Cho, EA; Li, Y; Sockler, J; Parish, CR; Chong, BH; Edwards, J; Dodds, TJ; Ferguson, PM; Wilmott, JS; Scolyer, RA; Halliday, GM; Khachigian, LM	Melanoma protective antitumor immunity activated by catalytic DNA	ONCOGENE	0950-9232	1476-5594	SEP 13	2018	37	37	5115	5126		10.1038/s41388-018-0306-0	29844573
Gambichler, T; Brown, V; Steuke, AK; Schmitz, L; Stockfleth, E; Susok, L	Baseline laboratory parameters predicting clinical outcome in melanoma patients treated with ipilimumab: a single-centre analysis	JOURNAL OF THE EUROPEAN ACADEMY OF DERMATOLOGY AND VENEREOLOGY	0926-9959	1468-3083	JUN	2018	32	6	972	977		10.1111/jdv.14629	29024038
Russo, I; Zorzetto, L; Sileni, VC; Alaibac, M	Cutaneous Side Effects of Targeted Therapy and Immunotherapy for Advanced Melanoma	SCIENTIFICA	2090-908X			2018	2018				5036213	10.1155/2018/5036213	30693134
McGettigan, S; Rubin, KM	PD-1 Inhibitor Therapy Consensus statement from the faculty of the Melanoma Nursing Initiative on managing adverse events	CLINICAL JOURNAL OF ONCOLOGY NURSING	1092-1095	1538-067X	AUG	2017	21	4	42	+		10.1188/17.CJON.S4.42-51	28738055
Namikawa, K; Tsutsumida, A; Mizutani, T; Shibata, T; Takenouchi, T; Yoshikawa, S; Kiyohara, Y; Uchi, H; Furue, M; Ogata, D; Tsuchida, T; Yamazaki, N	Randomized phase III trial of adjuvant therapy with locoregional interferon beta versus surgery alone in stage II/III cutaneous melanoma: Japan Clinical Oncology Group Study (JCOG1309, J-FERON)	JAPANESE JOURNAL OF CLINICAL ONCOLOGY	0368-2811	1465-3621	JUL	2017	47	7	664	667		10.1093/jjco/hyx063	29136453
Meerveld-Eggink, A; Rozeman, EA; Lalezari, F; van Thienen, JV; Haanen, JBAG; Blank, CU	Short-term CTLA-4 blockade directly followed by PD-1 blockade in advanced melanoma patients: a single-center experience	ANNALS OF ONCOLOGY	0923-7534	1569-8041	APR	2017	28	4	862	867		10.1093/annonc/mdw692	28158487
Khalil, DN; Postow, MA; Ibrahim, N; Ludwig, DL; Cosaert, J; Kambhampati, SRP; Tang, S; Grebennik, D; Kauh, JSW; Lenz, HJ; Flaherty, KT; Hodi, FS; Lawrence, DP; Wolchok, JD	An Open-Label, Dose-Escalation Phase I Study of Anti-TYRP1 Monoclonal Antibody IMC-20D7S for Patients with Relapsed or Refractory Melanoma	CLINICAL CANCER RESEARCH	1078-0432	1557-3265	NOV 1	2016	22	21	5204	5210		10.1158/1078-0432.CCR-16-1241	27797971
Brunet-Possenti, F; Mignot, S; Deschamps, L; Descamps, V	Antiepidermis autoantibodies induced by anti-PD-1 therapy in metastatic melanoma	MELANOMA RESEARCH	0960-8931	1473-5636	OCT	2016	26	5	540	543		10.1097/CMR.0000000000000287	27482939
Skinner, CC; McMichael, EL; Jaime-Ramirez, AC; Abrams, ZB; Lee, RJ; Carson, WE	Folate-conjugated immunoglobulin targets melanoma tumor cells for NK cell effector functions	MELANOMA RESEARCH	0960-8931	1473-5636	AUG	2016	26	4	329	337		10.1097/CMR.0000000000000258	27035691
Viallard, C; Chezal, JM; Mishellany, F; Ranchon-Cole, I; Pereira, B; Herbette, A; Besse, S; Boudhraa, Z; Jacquemot, N; Cayre, A; Miot-Noirault, E; Sun, JS; Dutreix, M; Degoul, F	Targeting DNA repair by coDbait enhances melanoma targeted radionuclide therapy	ONCOTARGET		1949-2553	MAR 15	2016	7	11	12927	12936		10.18632/oncotarget.7340	26887045
Furue, M; Kadono, T	Melanoma therapy: Check the checkpoints	JOURNAL OF DERMATOLOGY	0385-2407	1346-8138	FEB	2016	43	2	121	124		10.1111/1346-8138.13257	26813076
Luu, C; Khushalani, NI; Zager, JS	Intralesional and systemic immunotherapy for metastatic melanoma	EXPERT OPINION ON BIOLOGICAL THERAPY	1471-2598	1744-7682		2016	16	12	1491	1499		10.1080/14712598.2016.1233961	27602429
Tosev, G; Kuru, TH; Huber, J; Freier, G; Bergmann, F; Hassel, JC; Pahernik, SA; Hohenfellner, M; Hadaschik, BA	Primary melanoma of the prostate: case report and review of the literature	BMC UROLOGY	1471-2490		JUL 14	2015	15				68	10.1186/s12894-015-0052-3	26169921
Breckwoldt, M; Bendszus, M	Cerebral MR imaging of malignant melanoma	RADIOLOGE	0033-832X	1432-2102	FEB	2015	55	2	113	119		10.1007/s00117-014-2761-0	25589420
Giugliano, F; Crimini, E; Tarantino, P; Zagami, P; Uliano, J; Corti, C; Trapani, D; Curigliano, G; Ascierto, PA	First line treatment of BRAF mutated advanced melanoma: Does one size fit all?	CANCER TREATMENT REVIEWS	0305-7372	1532-1967	SEP	2021	99				102253	10.1016/j.ctrv.2021.102253	34186441
Gault, A; Anderson, AE; Plummer, R; Stewart, C; Pratt, AG; Rajan, N	Cutaneous immune-related adverse events in patients with melanoma treated with checkpoint inhibitors	BRITISH JOURNAL OF DERMATOLOGY	0007-0963	1365-2133	AUG	2021	185	2	263	271		10.1111/bjd.19750	33393076
Hodi, FS; Chapman, PB; Sznol, M; Lao, CD; Gonzalez, R; Smylie, M; Daniels, GA; Thompson, JA; Kudchadkar, R; Sharfman, W; Atkins, M; Spigel, DR; Pavlick, A; Monzon, J; Kim, KB; Ernst, S; Khushalani, NI; van Dijck, W; Lobo, M; Hogg, D	Safety and efficacy of combination nivolumab plus ipilimumab in patients with advanced melanoma: results from a North American expanded access program (CheckMate 218)	MELANOMA RESEARCH	0960-8931	1473-5636	FEB	2021	31	1	67	75		10.1097/CMR.0000000000000708	33234846
Hultin, S; Nahar, K; Menzies, AM; Long, GV; Fernando, SL; Atkinson, V; Cebon, J; Wong, MG	Histological diagnosis of immune checkpoint inhibitor induced acute renal injury in patients with metastatic melanoma: a retrospective case series report	BMC NEPHROLOGY		1471-2369	SEP 7	2020	21	1			391	10.1186/s12882-020-02044-9	32894101
Rubio-Rivas, M; Moreira, C; Marcoval, J	Sarcoidosis related to checkpoint and BRAF/MEK inhibitors in melanoma	AUTOIMMUNITY REVIEWS	1568-9972	1873-0183	AUG	2020	19	8			102587	10.1016/j.autrev.2020.102587	32553612
Favara, DM; Spain, L; Au, L; Clark, J; Daniels, E; Diem, S; Chauhan, D; Turajlic, S; Powell, N; Larkin, JM; Yousaf, N	Five-year review of corticosteroid duration and complications in the management of immune checkpoint inhibitor-related diarrhoea and colitis in advanced melanoma	ESMO OPEN		2059-7029	JUL	2020	5	4			e000585	10.1136/esmoopen-2019-000585	32641348
Tolstrup, LK; Pappot, H; Bastholt, L; Zwisler, AD; Dieperink, KB	Patient-Reported Outcomes During Immunotherapy for Metastatic Melanoma: Mixed Methods Study of Patients' and Clinicians' Experiences	JOURNAL OF MEDICAL INTERNET RESEARCH	1438-8871		APR 9	2020	22	4			e14896	10.2196/14896	32271150
Cuzzubbo, S; Tetu, P; Guegan, S; Ursu, R; Belin, C; Villaros, LS; Mazoyer, J; Lheure, C; Lebbe, C; Baroudjian, B; Carpentier, AF	Reintroduction of immune-checkpoint inhibitors after immune-related meningitis: a case series of melanoma patients	JOURNAL FOR IMMUNOTHERAPY OF CANCER		2051-1426		2020	8	2			e001034	10.1136/jitc-2020-001034	32747471
Zou, PY; Tang, R; Luo, M	Oncolytic virotherapy, alone or in combination with immune checkpoint inhibitors, for advanced melanoma: A systematic review and meta-analysis	INTERNATIONAL IMMUNOPHARMACOLOGY	1567-5769	1878-1705	JAN	2020	78				106050	10.1016/j.intimp.2019.106050	31812724
Uhara, H	Recent advances in therapeutic strategies for unresectable or metastatic melanoma and real-world data in Japan	INTERNATIONAL JOURNAL OF CLINICAL ONCOLOGY	1341-9625	1437-7772	DEC	2019	24	12	1508	1514		10.1007/s10147-018-1246-y	29470725
Gao, CA; Weber, UM; Peixoto, AJ; Weiss, SA	Seronegative autoimmune autonomic ganglionopathy from dual immune checkpoint inhibition in a patient with metastatic melanoma	JOURNAL FOR IMMUNOTHERAPY OF CANCER	2051-1426		OCT 17	2019	7	1			262	10.1186/s40425-019-0748-0	31623673
Tsutsumida, A; Fukushima, S; Yokota, K; Yoshikawa, S; Yamasaki, O; Tanemura, A; Okuyama, R; Uhara, H; Muto, Y; Miyashita, A; Akiyama, M; Kaji, T; Koga, H; Kato, J; Katayama, T; Itakura, E; Yamazaki, N; Kiyohara, Y	Japanese real-world study of sequential nivolumab and ipilimumab treament in melanoma	JOURNAL OF DERMATOLOGY	0385-2407	1346-8138	NOV	2019	46	11	947	955		10.1111/1346-8138.15073	31531895
Ressler, J; Silmbrod, R; Stepan, A; Tuchmann, F; Cicha, A; Uyanik-Unal, K; Hoeller, C	Talimogene laherparepvec (T-VEC) in advanced melanoma: complete response in a heart and kidney transplant patient. A case report	BRITISH JOURNAL OF DERMATOLOGY	0007-0963	1365-2133	JUL	2019	181	1	186	189		10.1111/bjd.17783	30776080
Bocquet-Tremoureux, S; Scharbarg, E; Nguyen, JM; Varey, E; Quereux, G; Saint-Jean, M; Peuvrel, L; Khammari, A; Dreno, B	Efficacy and safety of nivolumab in metastatic melanoma: real-world practice	EUROPEAN JOURNAL OF DERMATOLOGY	1167-1122	1952-4013	MAY-JUN	2019	29	3	315	321		10.1684/ejd.2019.3558	31389790
Tarhini, A; Atzinger, C; Gupte-Singh, K; Johnson, C; Macahilig, C; Rao, S	Treatment patterns and outcomes for patients with unresectable stage III and metastatic melanoma in the USA	JOURNAL OF COMPARATIVE EFFECTIVENESS RESEARCH	2042-6305	2042-6313	MAY	2019	8	7	461	473		10.2217/cer-2019-0003	30832505
Parakh, S; Randhawa, M; Nguyen, B; Warburton, L; Hussain, MA; Cebon, J; Millward, M; Yip, D; Ali, S	Real-world efficacy and toxicity of combined nivolumab and ipilimumab in patients with metastatic melanoma	ASIA-PACIFIC JOURNAL OF CLINICAL ONCOLOGY	1743-7555	1743-7563	FEB	2019	15	1	26	30		10.1111/ajco.13100	30426665
Rambhia, PH; Honda, K; Arbesman, J	Nivolumab induced inflammation of seborrheic keratoses: a novel cutaneous manifestation in a metastatic melanoma patient	MELANOMA RESEARCH	0960-8931	1473-5636	OCT	2018	28	5	475	477		10.1097/CMR.0000000000000477	29965880
Franken, MG; Leeneman, B; Jochems, A; Schouwenburg, MG; Aarts, MJB; van Akkooi, ACJ; van den Berkmortel, FWPJ; van den Eertwegh, AJM; de Groot, JWB; van der Hoeven, KJM; Hospers, GAP; Kapiteijn, E; Koornstra, R; Kruit, WHJ; Louwman, MWJ; Piersma, D; van Rijn, RS; Suijkerbuijk, KPM; ten Tije, AJ; Vreugdenhil, G; Wouters, MWJM; van Zeijl, M; Haanen, JBAG; Uyl-de Groot, CA	Real-world healthcare costs of ipilimumab in patients with advanced cutaneous melanoma in The Netherlands	ANTI-CANCER DRUGS	0959-4973	1473-5741	JUL	2018	29	6	579	588		10.1097/CAD.0000000000000628	29634490
Schliep, S; Agaimy, A; Cavallaro, A; Kiesewetter, F; Schuler, G; Heinzerling, L	Concealed complete response in melanoma patients under therapy with immune checkpoint inhibitors: two case reports	JOURNAL FOR IMMUNOTHERAPY OF CANCER	2051-1426		JAN 15	2018	6				2	10.1186/s40425-017-0309-3	29332608
Chokr, N; Farooq, H; Guadalupe, E	Fulminant Diabetes in a Patient with Advanced Melanoma on Nivolumab	CASE REPORTS IN ONCOLOGICAL MEDICINE	2090-6706	2090-6714		2018	2018				8981375	10.1155/2018/8981375	29623227
Gauci, ML; Laly, P; Leonard-Louis, S; Behin, A; Gottlieb, J; Madelaine-Chambrin, I; Baroudjian, B; Da-Meda, L; Mourah, S; Battistella, M; Basset-Seguin, N; Bagot, M; Pages, C; Vercellino, L; Maisonobe, T; Lebbe, C	Focal necrotizing myopathy with 'dropped-head syndrome' induced by cobimetinib in metastatic melanoma	MELANOMA RESEARCH	0960-8931	1473-5636	OCT	2017	27	5	511	515		10.1097/CMR.0000000000000377	28692456
Fava, P; Astrua, C; Sanlorenzo, M; Ribero, S; Brizio, M; Filippi, AR; Marra, E; Picciotto, F; Sangiolo, D; Carnevale-Schianca, F; Aglietta, M; Sandrucci, S; Ricardi, U; Caliendo, V; Quaglino, P; Fierro, MT	Treatment of metastatic melanoma: a multidisciplinary approach	GIORNALE ITALIANO DI DERMATOLOGIA E VENEREOLOGIA	0392-0488	1827-1820	JUN	2017	152	3	241	261		10.23736/S0392-0488.17.05633-4	28290625
Thebeau, M; Rubin, K; Hofmann, M; Grimm, J; Weinstein, A; Choi, JN	Management of skin adverse events associated with immune checkpoint inhibitors in patients with melanoma: A nursing perspective	JOURNAL OF THE AMERICAN ASSOCIATION OF NURSE PRACTITIONERS	2327-6886	2327-6924	MAY	2017	29	5	294	303		10.1002/2327-6924.12458	28436601
Brouwer, NJ; Haanen, JBAG; Jager, MJ	Development of Ocular Rosacea following Combined Ipilimumab and Nivolumab Treatment for Metastatic Malignant Skin Melanoma	OCULAR ONCOLOGY AND PATHOLOGY	2296-4681	2296-4657		2017	3	3	188	192		10.1159/000455150	29071268
Kaehler, KC; Blome, C; Forschner, A; Gutzmer, R; Haalck, T; Heinzerling, L; Kornek, T; Livingstone, E; Loquai, C; Maul, LV; Lang, BM; Schadendorf, D; Stade, B; Terheyden, P; Utikal, J; Wagner, T; Hauschild, A; Garbe, C; Augustin, M	Preferences of German melanoma patients for interferon (IFN) alpha-2b toxicities (the DeCOG GERMELATOX survey) versus melanoma recurrence to quantify patients' relative values for adjuvant therapy	MEDICINE	0025-7974	1536-5964	NOV	2016	95	46			e5375	10.1097/MD.0000000000005375	27861370
Engelstein, R; Merims, S; Eisenberg, G; Cohen, J; Frank, S; Hamburger, T; Frankenburg, S; Ron, I; Isacson, R; Grenader, T; Steinberg, H; Cohen, CJ; Peretz, T; Lotem, M	Immune Monitoring of Patients Treated With a Whole-Cell Melanoma Vaccine Engineered to Express 4-1 BBL	JOURNAL OF IMMUNOTHERAPY	1524-9557	1537-4513	OCT	2016	39	8	321	328		10.1097/CJI.0000000000000138	27564312
Wick, MR; Gru, AA	Metastatic melanoma: Pathologic characterization, current treatment, and complications of therapy	SEMINARS IN DIAGNOSTIC PATHOLOGY	0740-2570	1930-1111	JUL	2016	33	4	204	218		10.1053/j.semdp.2016.04.005	27234321
Gathings, R; Lewallen, R; Yosipovitch, G	Immunotherapy-induced Leukoderma from Treatment of Melanoma with IL-2: A Case Report and a Review of the Literature	ACTA DERMATO-VENEREOLOGICA	0001-5555	1651-2057		2015	95	2	197	200		10.2340/00015555-1897	24820241
Haist, M; Stege, H; Pemler, S; Heinz, J; Fleischer, MI; Graf, C; Ruf, W; Loquai, C; Grabbe, S	Anticoagulation with Factor Xa Inhibitors Is Associated with Improved Overall Response and Progression-Free Survival in Patients with Metastatic Malignant Melanoma Receiving Immune Checkpoint Inhibitors-A Retrospective, Real-World Cohort Study	CANCERS		2072-6694	OCT	2021	13	20			5103	10.3390/cancers13205103	34680252
Stein, C; Burtey, S; Mancini, J; Pelletier, M; Sallee, M; Brunet, P; Berbis, P; Grob, JJ; Honore, S; Gaudy, C; Jourde-Chiche, N	Acute kidney injury in patients treated with anti-programmed death receptor-1 for advanced melanoma: a real-life study in a single-centre cohort	NEPHROLOGY DIALYSIS TRANSPLANTATION	0931-0509	1460-2385	SEP	2021	36	9	1664	1674		10.1093/ndt/gfaa137	32941608
Huang, F; Goncalves, C; Bartish, M; Remy-Sarrazin, J; Issa, ME; Cordeiro, B; Guo, QY; Emond, A; Attias, M; Yang, W; Plourde, D; Su, J; Gimeno, MG; Zhan, Y; Galan, A; Rzymski, T; Mazan, M; Masiejczyk, M; Faber, J; Khoury, E; Benoit, A; Gagnon, N; Dankort, D; Journe, F; Ghanem, GE; Krawczyk, CM; Saragovi, HU; Piccirillo, CA; Sonenberg, N; Topisirovic, I; Rudd, CE; Miller, WH; del Rincon, SV	Inhibiting the MNK1/2-eIF4E axis impairs melanoma phenotype switching and potentiates antitumor immune responses	JOURNAL OF CLINICAL INVESTIGATION	0021-9738	1558-8238	APR 15	2021	131	8			e140752	10.1172/JCI140752	33690225
Valenti, F; Falcone, I; Ungania, S; Desiderio, F; Giacomini, P; Bazzichetto, C; Conciatori, F; Gallo, E; Cognetti, F; Ciliberto, G; Morrone, A; Guerrisi, A	Precision Medicine and Melanoma: Multi-Omics Approaches to Monitoring the Immunotherapy Response	INTERNATIONAL JOURNAL OF MOLECULAR SCIENCES		1422-0067	APR	2021	22	8			3837	10.3390/ijms22083837	33917181
Luo, KP; Lian, YF; Zhang, M; Yu, H; Wang, GJ; Li, J	Charge convertible biomimetic micellar nanoparticles for enhanced melanoma-targeted therapy through tumor cells and tumor-associated macrophages dual chemotherapy with IDO immunotherapy	CHEMICAL ENGINEERING JOURNAL	1385-8947	1873-3212	MAY 15	2021	412				128659	10.1016/j.cej.2021.128659
Fujisawa, Y; Ito, T; Kato, H; Irie, H; Kaji, T; Maekawa, T; Asai, J; Yamamoto, Y; Fujimura, T; Nakai, Y; Yasuda, M; Matsuyama, K; Muto, I; Matsushita, S; Uchi, H; Nakamura, Y; Uehara, J; Yoshino, K	Outcome of combination therapy using BRAF and MEK inhibitors among Asian patients with advanced melanoma: An analysis of 112 cases	EUROPEAN JOURNAL OF CANCER	0959-8049	1879-0852	MAR	2021	145		210	220		10.1016/j.ejca.2020.12.021	33503528
Yamazaki, N; Kiyohara, Y; Uhara, H; Tsuchida, T; Maruyama, K; Shakunaga, N; Itakura, E; Komoto, A	Real-world safety and efficacy data of ipilimumab in Japanese radically unresectable malignant melanoma patients: A postmarketing surveillance	JOURNAL OF DERMATOLOGY	0385-2407	1346-8138	AUG	2020	47	8	834	848		10.1111/1346-8138.15388	32515086
Cohen, BE; Manga, P; Lin, K; Elbuluk, N	Vitiligo and Melanoma-Associated Vitiligo: Understanding Their Similarities and Differences	AMERICAN JOURNAL OF CLINICAL DERMATOLOGY	1175-0561	1179-1888	OCT	2020	21	5	669	680		10.1007/s40257-020-00524-0	32468356
Romanski, NA; Holmstroem, IB; Ellebaek, E; Svane, IM	Characterization of risk factors and efficacy of medical management of immune-related hepatotoxicity in real-world patients with metastatic melanoma treated with immune checkpoint inhibitors	EUROPEAN JOURNAL OF CANCER	0959-8049	1879-0852	MAY	2020	130		211	218		10.1016/j.ejca.2020.02.041	32229418
Silk, AW; Kaufman, HL; Curti, B; Mehnert, JM; Margolin, K; McDermott, D; Clark, J; Newman, J; Bommareddy, PK; Denzin, L; Najmi, S; Haider, A; Shih, WC; Kane, MP; Zloza, A	High-Dose Ipilimumab and High-Dose Interleukin-2 for Patients With Advanced Melanoma	FRONTIERS IN ONCOLOGY	2234-943X		JAN 10	2020	9				1483	10.3389/fonc.2019.01483	31998643
Ladanyi, A; Papp, E; Mohos, A; Balatoni, T; Liszkay, G; Olah, J; Varga, A; Lengyel, Z; Emri, G; Ferrone, S	Role of the anatomic site in the association of HLA class I antigen expression level in metastases with clinical response to ipilimumab therapy in patients with melanoma	JOURNAL FOR IMMUNOTHERAPY OF CANCER		2051-1426		2020	8	1			e000209	10.1136/jitc-2019-000209	32554608
Stenehjem, DD; Au, TH; Ngorsuraches, S; Ma, JJ; Bauer, H; Wanishayakorn, T; Nelson, RS; Pfeiffer, CM; Schwartz, J; Korytowsky, B; Oderda, G; Brixner, DI	Immunotargeted therapy in melanoma: patient, provider preferences, and willingness to pay at an academic cancer center	MELANOMA RESEARCH	0960-8931	1473-5636	DEC	2019	29	6	626	634		10.1097/CMR.0000000000000572	30688762
Gambichler, T; Sehroter, U; Hoxtermann, S; Susok, L; Stockfleth, E; Becker, JC	A Brief Communication on Circulating PD-1-positive T-Regulatory Lymphocytes in Melanoma Patients Undergoing Adjuvant Immunotherapy With Nivolumab	JOURNAL OF IMMUNOTHERAPY	1524-9557	1537-4513	SEP	2019	42	7	265	268		10.1097/CJI.0000000000000277	31145230
Gerbasi, ME; Stellato, D; Ghate, SR; Ndife, B; Moynahan, A; Mishra, D; Gunda, P; Koruth, R; Delea, TE	Cost-effectiveness of dabrafenib and trametinib in combination as adjuvant treatment of BRAF V600E/K mutation-positive melanoma from a US healthcare payer perspective	JOURNAL OF MEDICAL ECONOMICS	1369-6998	1941-837X	DEC 2	2019	22	12	1243	1252		10.1080/13696998.2019.1635487	31223037
Block, MS; Nevala, WK; Pang, YP; Allred, JB; Strand, C; Markovic, SN	A pilot clinical trial testing topical resiquimod and a xenopeptide as immune adjuvants for a melanoma vaccine targeting MART-1	MELANOMA RESEARCH	0960-8931	1473-5636	AUG	2019	29	4	420	427		10.1097/CMR.0000000000000556	30520800
Bisschop, C; Wind, TT; Blank, CU; Koornstra, RHT; Kapiteijn, E; Van den Eertwegh, AJM; De Groot, JWB; Jalving, M; Hospers, GAP	Association Between Pembrolizumab-related Adverse Events and Treatment Outcome in Advanced Melanoma: Results From the Dutch Expanded Access Program	JOURNAL OF IMMUNOTHERAPY	1524-9557	1537-4513	JUL-AUG	2019	42	6	208	214		10.1097/CJI.0000000000000271	31145233
Muto, Y; Kitano, S; Tsutsumida, A; Namikawa, K; Takahashi, A; Nakamura, Y; Yamanaka, T; Yamamoto, N; Yamazaki, N	Investigation of clinical factors associated with longer overall survival in advanced melanoma patients treated with sequential ipilimumab	JOURNAL OF DERMATOLOGY	0385-2407	1346-8138	JUN	2019	46	6	498	506		10.1111/1346-8138.14865	30945333
Wei, KZ; Baxter, M; Casasola, R	Hypophysitis induced by immune checkpoint inhibitors in a Scottish melanoma population	MELANOMA MANAGEMENT	2045-0885	2045-0893	MAR	2019	6	1			MMT13	10.2217/mmt-2018-0009	31236205
Tarhini, AA; Frankel, P; Ruel, C; Ernstoff, MS; Kuzel, TM; Logan, TF; Khushalani, NI; Tawbi, HA; Margolin, KA; Awasthi, S; Butterfield, LH; McDermott, D; Chen, A; Lara, PN; Kirkwood, JM	NCI 8628: A randomized phase 2 study of ziv-aflibercept and high-dose interleukin 2 or high-dose interleukin 2 alone for inoperable stage III or IV melanoma	CANCER	0008-543X	1097-0142	NOV 15	2018	124	22	4332	4341		10.1002/cncr.31734	30303516
Copley-Merriman, C; Stevinson, K; Liu, FX; Wang, JS; Mauskopf, J; Zimovetz, EA; Chmielowski, B	Direct costs associated with adverse events of systemic therapies for advanced melanoma Systematic literature review	MEDICINE	0025-7974	1536-5964	AUG	2018	97	31			e11736	10.1097/MD.0000000000011736	30075584
Fruehauf, JP; El-Masry, M; Osann, K; Parmakhtiar, B; Yamamoto, M; Jakowatz, JG	Phase II study of pazopanib in combination with paclitaxel in patients with metastatic melanoma	CANCER CHEMOTHERAPY AND PHARMACOLOGY	0344-5704	1432-0843	AUG	2018	82	2	353	360		10.1007/s00280-018-3624-6	29943192
Abate-Daga, D; Ramello, MC; Smalley, I; Forsyth, PA; Smalley, KSM	The biology and therapeutic management of melanoma brain metastases	BIOCHEMICAL PHARMACOLOGY	0006-2952	1873-2968	JUL	2018	153		35	45		10.1016/j.bcp.2017.12.019	29278675
Jochems, A; Leeneman, B; Franken, MG; Schouwenburg, MG; Aarts, MJB; van Akkooi, ACJ; van den Berkmortel, FWPJ; van den Eertwegh, AJM; Groenewegen, G; de Groot, JWB; Haanen, JBAG; Hospers, GAP; Kapiteijn, E; Koornstra, RH; Kruit, WHJ; Louwman, MWJ; Piersma, D; van Rijn, RS; ten Tije, AJ; Vreugdenhil, G; Wouters, MWJM; Uyl-de Groot, CA; van der Hoeven, KJM	Real-world use, safety, and survival of ipilimumab in metastatic cutaneous melanoma in The Netherlands	ANTI-CANCER DRUGS	0959-4973	1473-5741	JUL	2018	29	6	572	578		10.1097/CAD.0000000000000629	29659371
Edmondson, LA; Smith, LV; Mallik, A	Nivolumab-induced vitiligo in a metastatic melanoma patient: A case report	JOURNAL OF ONCOLOGY PHARMACY PRACTICE	1078-1552	1477-092X	DEC	2017	23	8	629	634		10.1177/1078155216667636	27609337
Gonzalez-Cao, M; Arance, A; Piulats, JM; Marquez-Rodas, I; Manzano, JL; Berrocal, A; Crespo, G; Rodriguez, D; Perez-Ruiz, E; Berciano, M; Soria, A; Castano, AG; Espinosa, E; Montagut, C; Alonso, L; Puertolas, T; Aguado, C; Royo, MA; Blanco, R; Rodriguez, JF; Munoz, E; Mut, P; Barron, F; Martin-Algarra, S	Pembrolizumab for advanced melanoma: experience from the Spanish Expanded Access Program	CLINICAL & TRANSLATIONAL ONCOLOGY	1699-048X	1699-3055	JUN	2017	19	6	761	768		10.1007/s12094-016-1602-1	28054320
McArthur, GA; Mohr, P; Ascierto, PA; Arance, A; Hernaez, AB; Kaskel, P; Weichenthal, M; Shinde, R; Stevinson, K	Health Care Resource Utilization and Associated Costs Among Metastatic Cutaneous Melanoma Patients Treated with Ipilimumab (INTUITION Study)	ONCOLOGIST	1083-7159	1549-490X		2017	22	8	951	962		10.1634/theoncologist.2016-0272	28526721
O'reilly, A; Larkin, J	Checkpoint inhibitors in advanced melanoma: effect on the field of immunotherapy	EXPERT REVIEW OF ANTICANCER THERAPY	1473-7140	1744-8328		2017	17	7	647	655		10.1080/14737140.2017.1341315	28604130
Guglieri-Lopez, B; Perez-Pitarch, A; Oltra, BP; Ferriols-Lisart, F; Royo-Peiro, A; Climente-Marti, M	Effectiveness, toxicity, and economic evaluation of ipilimumab for the treatment of patients with metastatic melanoma in the Spanish outpatient setting	ANTI-CANCER DRUGS	0959-4973	1473-5741	AUG	2016	27	7	679	684		10.1097/CAD.0000000000000368	27058705
Tang, NK; Ratner, D	Managing Cutaneous Side Effects From Targeted Molecular Inhibitors for Melanoma and Nonmelanoma Skin Cancer	DERMATOLOGIC SURGERY	1076-0512	1524-4725	JAN	2016	42	1	S40	S48		10.1097/DSS.0000000000000519	26730973
Cecchini, M; Sznol, M; Seropian, S	Immune therapy of metastatic melanoma developing after allogeneic bone marrow transplant	JOURNAL FOR IMMUNOTHERAPY OF CANCER		2051-1426	MAR 24	2015	3				10	10.1186/s40425-015-0054-4	25806109
Lens, M; Testori, A; Ferucci, PF	Ipilimumab Targeting CD28-CTLA-4 Axis: New Hope in the Treatment of Melanoma	CURRENT TOPICS IN MEDICINAL CHEMISTRY	1568-0266		JAN	2012	12	1	61	66		10.2174/156802612798919231	22196270
Garrett, NFMD; da Costa, ACC; Ferreira, EB; Damiani, G; dos Reis, PED; Vasques, CI	Prevalence of dermatological toxicities in patients with melanoma undergoing immunotherapy: Systematic review and meta-analysis	PLOS ONE	1932-6203		AUG 6	2021	16	8			e0255716	10.1371/journal.pone.0255716	34358260
van de Donk, PP; Wind, TT; Hooiveld-Noeken, JS; van der Veen, EL; Glaudemans, AWJM; Diepstra, A; Jalving, M; de Vries, EGE; de Vries, EFJ; Hospers, GAP	Interleukin-2 PET imaging in patients with metastatic melanoma before and during immune checkpoint inhibitor therapy	EUROPEAN JOURNAL OF NUCLEAR MEDICINE AND MOLECULAR IMAGING	1619-7070	1619-7089	DEC	2021	48	13	4369	4376		10.1007/s00259-021-05407-y	34076745
Abdel-Wahab, N; Diab, A; Yu, RK; Futreal, A; Criswell, LA; Tayar, JH; Dadu, R; Shannon, V; Shete, SS; Suarez-Almazor, ME	Genetic determinants of immune-related adverse events in patients with melanoma receiving immune checkpoint inhibitors	CANCER IMMUNOLOGY IMMUNOTHERAPY	0340-7004	1432-0851	JUL	2021	70	7	1939	1949		10.1007/s00262-020-02797-0	33409738
Sachpekidis, C; Kopp-Schneider, A; Pan, LY; Papamichail, D; Haberkorn, U; Hassel, JC; Dimitrakopoulou-Strauss, A	Interim [F-18]FDG PET/CT can predict response to anti-PD-1 treatment in metastatic melanoma	EUROPEAN JOURNAL OF NUCLEAR MEDICINE AND MOLECULAR IMAGING	1619-7070	1619-7089	JUN	2021	48	6	1932	1943		10.1007/s00259-020-05137-7	33336264
Barat, M; Guegan-Bart, S; Cottereau, AS; Guillo, E; Hoeffel, C; Barret, M; Gaujoux, S; Dohan, A; Soyer, P	CT, MRI and PET/CT features of abdominal manifestations of cutaneous melanoma: a review of current concepts in the era of tumor-specific therapies	ABDOMINAL RADIOLOGY	2366-004X	2366-0058	MAY	2021	46	5	2219	2235		10.1007/s00261-020-02837-4	33135115
Wu, CE; Yang, CK; Peng, MT; Huang, PW; Chang, CF; Yeh, KY; Chen, CB; Wang, CL; Hsu, CW; Chen, IW; Lin, CT; Ueng, SH; Lin, G; Lin, YF; Cheng, CY; Chang, JWC	The association between immune-related adverse events and survival outcomes in Asian patients with advanced melanoma receiving anti-PD-1 antibodies	BMC CANCER		1471-2407	OCT 21	2020	20	1			1018	10.1186/s12885-020-07508-7	33087090
Brunot, A; Grob, JJ; Jeudy, G; Grange, F; Guillot, B; Kramkimel, N; Mortier, L; Le Corre, Y; Aubin, FF; Mansard, S; Lebbe, C; Blom, A; Montaudie, H; Giacchero, D; Prey, S; Legoupil, D; Guyot, A; Amini-adle, M; Granel-Brocard, F; Meyer, N; Dinulescu, M; Edeline, J; Campillo-Gimenez, B; Lesimple, T	Association of Anti-Programmed Cell Death 1 Antibody Treatment With Risk of Recurrence of Toxic Effects After Immune-Related Adverse Events of Ipilimumab in Patients With Metastatic Melanoma	JAMA DERMATOLOGY	2168-6068	2168-6084	SEP	2020	156	9	982	986		10.1001/jamadermatol.2020.2149	32667663
van der Kooij, MK; Wetzels, MJAL; Aarts, MJB; van den Berkmortel, FWPJ; Blank, CU; Boers-Sonderen, MJ; Dierselhuis, MP; de Groot, JWB; Hospers, GAP; Piersma, D; van Rijn, RS; Suijkerbuijk, KPM; ten Tije, AJ; van der Veldt, AAM; Vreugdenhil, G; Wouters, MWJM; Haanen, JBAG; van den Eertwegh, AJM; Bastiaannet, E; Kapiteijn, E	Age Does Matter in Adolescents and Young Adults versus Older Adults with Advanced Melanoma; A National Cohort Study Comparing Tumor Characteristics, Treatment Pattern, Toxicity and Response	CANCERS		2072-6694	AUG	2020	12	8			2072	10.3390/cancers12082072	32726988
Takahashi, A; Namikawa, K; Ogata, D; Nakano, E; Jinnai, S; Nakama, K; Tsutsui, K; Muto, Y; Mizuta, H; Yamazaki, N	Real-world efficacy and safety data of nivolumab and ipilimumab combination therapy in Japanese patients with advanced melanoma	JOURNAL OF DERMATOLOGY	0385-2407	1346-8138	NOV	2020	47	11	1267	1275		10.1111/1346-8138.15521	32725685
Levine, LS; Mahuron, KM; Tsai, KK; Wu, C; Mattis, DM; Pauli, ML; Oglesby, A; Lee, JC; Spitzer, MH; Krummel, MF; Algazi, AP; Rosenblum, MD; Alvarado, M; Daud, AI	Tumor Immune Profiling-Based Neoadjuvant Immunotherapy for Locally Advanced Melanoma	ANNALS OF SURGICAL ONCOLOGY	1068-9265	1534-4681	OCT	2020	27	11	4122	4130		10.1245/s10434-020-08648-7	32488521
Hemstock, M; Amadi, A; Kupas, K; Roskell, N; Kotapati, S; Gooden, K; Middleton, MR; Schadendorf, D	Indirect treatment comparison of nivolumab versus placebo for the adjuvant treatment of melanoma	EUROPEAN JOURNAL OF CANCER	0959-8049	1879-0852	JUN	2020	132		176	186		10.1016/j.ejca.2020.03.011	32380428
Shen, LJ; Qi, H; Chen, SG; Cao, F; Xie, L; Wu, Y; Ma, WM; Song, Z; Yuan, H; Zhang, T; Li, DD; Wen, XZ; Chen, QF; Li, W; Zhang, XS; Fan, WJ	Cryoablation combined with transarterial infusion of pembrolizumab (CATAP) for liver metastases of melanoma: an ambispective, proof-of-concept cohort study	CANCER IMMUNOLOGY IMMUNOTHERAPY	0340-7004	1432-0851	SEP	2020	69	9	1713	1724		10.1007/s00262-020-02566-z	32333081
Di Altobrando, A; Bruni, F; Alessandrini, A; Starace, M; Misciali, C; Piraccini, BM	Severe de-novo palmoplantar and nail psoriasis complicating Nivolumab treatment for metastatic melanoma	DERMATOLOGIC THERAPY	1396-0296	1529-8019	MAY	2020	33	3			e13363	10.1111/dth.13363	32239596
Milne, D; Hyatt, A; Billett, A; Gough, K; Krishnasamy, M	Exploring the Experiences of People Treated With Immunotherapies for Advanced Melanoma and Those Caring for Them: Real-World Data	CANCER NURSING	0162-220X	1538-9804	MAR-APR	2020	43	2	E97	E104		10.1097/NCC.0000000000000683	30801266
Nebhan, CA; Johnson, DB	Predictive biomarkers of response to immune checkpoint inhibitors in melanoma	EXPERT REVIEW OF ANTICANCER THERAPY	1473-7140	1744-8328	FEB 1	2020	20	2	137	145		10.1080/14737140.2020.1724539	31997676
Hanaoka, Y; Tanemura, A; Takafuji, M; Kiyohara, E; Arase, N; Suzuki, O; Isohashi, F; Ogawa, K; Fujimoto, M	Local and disease control for nasal melanoma treated with radiation and concomitant anti-programmed death 1 antibody	JOURNAL OF DERMATOLOGY	0385-2407	1346-8138	APR	2020	47	4	423	425		10.1111/1346-8138.15256	32030784
Rizk, EM; Seffens, AM; Trager, MH; Moore, MR; Geskin, LJ; Gartrell-Corrado, RD; Wong, W; Saenger, YM	Biomarkers Predictive of Survival and Response to Immune Checkpoint Inhibitors in Melanoma	AMERICAN JOURNAL OF CLINICAL DERMATOLOGY	1175-0561	1179-1888	FEB	2020	21	1	1	11		10.1007/s40257-019-00475-1	31602560
Khoury, ZH; Hausner, PF; Idzik-Starr, CL; Frykenberg, MRA; Brooks, JK; Dyalram, D; Basile, JR; Younis, RH	Combination Nivolumab/Ipilimumab Immunotherapy For Melanoma With Subsequent Unexpected Cardiac Arrest: A Case Report and Review of Literature	JOURNAL OF IMMUNOTHERAPY	1524-9557	1537-4513	OCT	2019	42	8	313	317		10.1097/CJI.0000000000000282	31206394
Gaffuri, P; Espeli, V; Fulciniti, F; Paone, G; Bergmann, M	Immune-related acute and lymphocytic gastritis in a patient with metastatic melanoma treated with pembrolizumab immunotherapy	PATHOLOGICA	0031-2983	1591-951X	SEP	2019	111	3	92	97		10.32074/1591-951X-24-19	31748755
Singh, P; Wolfe, SP; Alloo, A; Gottesman, SP	Interstitial granulomatous dermatitis and granulomatous arteritis in the setting of PD-1 inhibitor therapy for metastatic melanoma	JOURNAL OF CUTANEOUS PATHOLOGY	0303-6987	1600-0560	JAN	2020	47	1	65	69		10.1111/cup.13562	31390071
Tarhini, AA; Lee, SJ; Li, XX; Rao, UNM; Nagarajan, A; Albertini, MR; Mitchell, JW; Wong, SJ; Taylor, MA; Laud, N; Truong, PV; Conry, RM; Kirkwood, JM	E3611-A Randomized Phase II Study of Ipilimumab at 3 or 10 mg/kg Alone or in Combination with High-Dose Interferon-alpha 2b in Advanced Melanoma	CLINICAL CANCER RESEARCH	1078-0432	1557-3265	JAN 15	2019	25	2	524	532		10.1158/1078-0432.CCR-18-2258	30420448
An, Q; Liu, ZH	Comparative efficacy and safety of combination therapies for advanced melanoma: a network meta-analysis	BMC CANCER		1471-2407	JAN 9	2019	19				43	10.1186/s12885-018-5259-8	30626368
Yang, LG; Xu, Y; Luo, P; Chen, SQ; Zhu, HY; Wang, CM	Baseline platelet counts and derived inflammatory biomarkers: prognostic relevance in metastatic melanoma patients receiving Endostar plus dacarbazine and cisplatin	CANCER MANAGEMENT AND RESEARCH	1179-1322			2019	11		3681	3690		10.2147/CMAR.S194176	31118790
Mennini, FS; Bini, C; Marcellusi, A; Del Vecchio, M	Cost Estimate of Immune-Related Adverse Reactions Associated with Innovative Treatments of Metastatic Melanoma	CLINICAL DRUG INVESTIGATION	1173-2563	1179-1918	OCT	2018	38	10	967	976		10.1007/s40261-018-0690-9	30143953
Yano, S; Ashida, K; Nagata, H; Ohe, K; Wada, N; Takeichi, Y; Hanada, Y; Ibayashi, Y; Wang, LX; Sakamoto, S; Sakamoto, R; Uchi, H; Shiratsuchi, M; Furue, M; Nomura, M; Ogawa, Y	Nivolumab-induced thyroid dysfunction lacking antithyroid antibody is frequently evoked in Japanese patients with malignant melanoma	BMC ENDOCRINE DISORDERS	1472-6823		JUN 8	2018	18				36	10.1186/s12902-018-0267-x	29884162
Mearns, ES; Bell, JA; Galaznik, A; Puglielli, SM; Cichewicz, AB; Boulanger, T; Garcia-Ribas, I	Gastrointestinal adverse events with combination of checkpoint inhibitors in advanced melanoma: a systematic review	MELANOMA MANAGEMENT	2045-0885	2045-0893	MAR	2018	5	1			MMT01	10.2217/mmt-2017-0027	30190927
Alnabulsi, R; Hussain, A; DeAngelis, D	Complete ophthalmoplegia in Ipilmumab and Nivolumab combination treatment for metastatic melanoma	ORBIT-THE INTERNATIONAL JOURNAL ON ORBITAL DISORDERS-OCULOPLASTIC AND LACRIMAL SURGERY	0167-6830	1744-5108		2018	37	5	381	384		10.1080/01676830.2017.1423349	29381409
Fujii, Y; Nishikawa, Y; Nomura, M; Miyamoto, S; Uneno, Y; Horimatsu, T; Muto, M	Readministration of Nivolumab after Persistent Immune-related Colitis in a Patient with Recurrent Melanoma	INTERNAL MEDICINE	0918-2918	1349-7235		2018	57	8	1173	1176		10.2169/internalmedicine.8910-17	29269640
Matsunaga, S; Shuto, T; Yamamoto, M; Yomo, S; Kondoh, T; Kobayashi, T; Sato, M; Okamoto, H; Serizawa, T; Nagano, O; Kenai, H; Obara, T; Iwai, Y; Yasuda, S; Hasegawa, T; Kubo, K; Shidoh, S; Mori, K; Hayashi, M; Inoue, A; Onoue, S; Gondo, M	Gamma Knife Radiosurgery for Metastatic Brain Tumors from Malignant Melanomas: A Japanese Multi-Institutional Cooperative and Retrospective Cohort Study (JLGK1501)	STEREOTACTIC AND FUNCTIONAL NEUROSURGERY	1011-6125	1423-0372		2018	96	3	162	171		10.1159/000489948	29969770
Mena, E; Sanli, Y; Marcus, C; Subramaniam, RM	Precision Medicine and PET/Computed Tomography in Melanoma	PET CLINICS	1556-8598	1559-7814	OCT	2017	12	4	449	458		10.1016/j.cpet.2017.05.002	28867115
Sossau, D; Kofler, L; Eigentler, T	Type 1 diabetes mellitus caused by treatment with low-dose interferon-alpha in a melanoma patient	MELANOMA RESEARCH	0960-8931	1473-5636	OCT	2017	27	5	516	518		10.1097/CMR.0000000000000381	28727675
Domingo-Musibay, E; Heun, JM; Nevala, WK; Callstrom, M; Atwell, T; Galanis, E; Erickson, LA; Markovic, SN	Endogenous Heat-Shock Protein Induction with or Without Radiofrequency Ablation or Cryoablation in Patients with Stage IV Melanoma	ONCOLOGIST	1083-7159	1549-490X	SEP	2017	22	9	1026	+		10.1634/theoncologist.2017-0060	28679643
Madden, KM; Hoffner, B	Ipilimumab-Based Therapy Consensus Statement From the Faculty of the Melanoma Nursing Initiative on Managing Adverse Events With Ipilimumab Monotherapy and Combination Therapy With Nivolumab	CLINICAL JOURNAL OF ONCOLOGY NURSING	1092-1095	1538-067X	AUG	2017	21	4	30	+		10.1188/17.CJON.S4.30-41	28738054
Shuk, E; Shoushtari, AN; Luke, J; Postow, MA; Callahan, M; Harding, JJ; Roth, KG; Flavin, M; Granobles, A; Christian, J; Gold, G; Schoenhammer, M; Gordon, M; Cimaglia, N; Dyson, R; Goodman-Davis, N; Colgan, MN; Jefferson, IS; Munhoz, R; D'Angelo, S; Wolchok, J; Chapman, P; Chi, P; Carvajal, RD; Hay, JL	Patient perspectives on ipilimumab across the melanoma treatment trajectory	SUPPORTIVE CARE IN CANCER	0941-4355	1433-7339	JUL	2017	25	7	2155	2167		10.1007/s00520-017-3621-z	28247127
O'Reilly, A; Larkin, J	The safety of nivolumab for the treatment of metastatic melanoma	EXPERT OPINION ON DRUG SAFETY	1474-0338	1744-764X		2017	16	8	955	961		10.1080/14740338.2017.1351537	28679287
Lopci, E	Immunotherapy Monitoring with Immune Checkpoint Inhibitors Based on [F-18]FDG PET/CT in Metastatic Melanomas and Lung Cancer	JOURNAL OF CLINICAL MEDICINE		2077-0383	NOV	2021	10	21			5160	10.3390/jcm10215160	34768681
Usyk, M; Pandey, A; Hayes, RB; Moran, U; Pavlick, A; Osman, I; Weber, JS; Ahn, J	Bacteroides vulgatus and Bacteroides dorei predict immune-related adverse events in immune checkpoint blockade treatment of metastatic melanoma	GENOME MEDICINE	1756-994X		OCT 13	2021	13	1			160	10.1186/s13073-021-00974-z	34641962
Long, GV; Robert, C; Butler, MO; Couture, F; Carlino, MS; O'Day, S; Atkinson, V; Cebon, JS; Brown, MP; Dalle, S; Hill, AG; Gibney, GT; McCune, S; Menzies, AM; Niu, CZ; Ibrahim, N; Moreno, BH; Diab, A	Standard-Dose Pembrolizumab Plus Alternate-Dose Ipilimumab in Advanced Melanoma: KEYNOTE-029 Cohort 1C, a Phase 2 Randomized Study of Two Dosing Schedules	CLINICAL CANCER RESEARCH	1078-0432	1557-3265	OCT 1	2021	27	19	5280	5288		10.1158/1078-0432.CCR-21-0793	34210681
Di Giacomo, AM; Chiarion-Sileni, V; Del Vecchio, M; Ferrucci, PF; Guida, M; Quaglino, P; Guidoboni, M; Marchetti, P; Cutaia, O; Amato, G; Covre, A; Camerini, R; Calabro, L; Valente, M; Giannarelli, D; Mandala, M; Maio, M	Primary Analysis and 4-Year Follow-Up of the Phase III NIBIT-M2 Trial in Melanoma Patients With Brain Metastases	CLINICAL CANCER RESEARCH	1078-0432	1557-3265	SEP 1	2021	27	17	4737	4745		10.1158/1078-0432.CCR-21-1046	34112708
Lommerts, JE; Bekkenk, MW; Luiten, RM	Vitiligo induced by immune checkpoint inhibitors in melanoma patients: an expert opinion	EXPERT OPINION ON DRUG SAFETY	1474-0338	1744-764X	AUG 3	2021	20	8	883	888		10.1080/14740338.2021.1915279	33896329
Mandala, M; Larkin, J; Ascierto, PA; Del Vecchio, M; Gogas, H; Cowey, CL; Arance, A; Dalle, S; Schenker, M; Grob, JJ; Chiarion-Sileni, V; Marquez, I; Butler, MO; Di Giacomo, AM; Lutzky, J; De la Cruz-Merino, L; Atkinson, V; Arenberger, P; Hill, A; Fecher, L; Millward, M; Khushalani, NI; de Pril, V; Lobo, M; Weber, J	Adjuvant nivolumab for stage III/IV melanoma: evaluation of safety outcomes and association with recurrence-free survival	JOURNAL FOR IMMUNOTHERAPY OF CANCER		2051-1426	AUG	2021	9	8			e003188	10.1136/jitc-2021-003188	34452930
Li, JJ; Wang, JH; Dingv, Y; Li, DD; Wen, XZ; Zhao, JJ; Jiang, H; Liu, X; Huang, FX; Zhang, XS	Efficacy and safety of anti-PD-1 inhibitor combined with nab-paclitaxel in Chinese patients with refractory melanoma	JOURNAL OF CANCER RESEARCH AND CLINICAL ONCOLOGY	0171-5216	1432-1335	MAY	2022	148	5	1159	1169		10.1007/s00432-021-03700-9	34181096
Jagiela, J; Bartnicki, P; Rysz, J	Nephrotoxicity as a Complication of Chemotherapy and Immunotherapy in the Treatment of Colorectal Cancer, Melanoma and Non-Small Cell Lung Cancer	INTERNATIONAL JOURNAL OF MOLECULAR SCIENCES		1422-0067	MAY	2021	22	9			4618	10.3390/ijms22094618	33924827
Mulder, EEAP; de Joode, K; Litiere, S; ten Tije, AJ; Suijkerbuijk, KPM; Boers-Sonderen, MJ; Hospers, GAP; de Groot, JWB; van den Eertwegh, AJM; Aarts, MJB; Piersma, D; van Rijn, RS; Kapiteijn, E; Vreugdenhil, G; van den Berkmortel, FWPJ; Oomen-de Hoop, E; Franken, MG; Ryll, B; Rutkowski, P; Sleijfer, S; Haanen, JBAG; van der Veldt, AAM	Early discontinuation of PD-1 blockade upon achieving a complete or partial response in patients with advanced melanoma: the multicentre prospective Safe Stop trial	BMC CANCER		1471-2407	MAR 25	2021	21	1			323	10.1186/s12885-021-08018-w	33765967
Pokorny, R; McPherson, JP; Haaland, B; Grossmann, KF; Luckett, C; Voorhies, BN; Sageser, DS; Wallentine, J; Tolman, Z; Hu-Lieskovan, S; Swami, U	Real-world experience with elective discontinuation of PD-1 inhibitors at 1 year in patients with metastatic melanoma	JOURNAL FOR IMMUNOTHERAPY OF CANCER		2051-1426		2021	9	1			e001781	10.1136/jitc-2020-001781	33500258
Lebbe, C; Italiano, A; Houede, N; Awada, A; Aftimos, P; Lesimple, T; Dinulescu, M; Schellens, JHM; Leijen, S; Rottey, S; Kruse, V; Kefford, R; Raymond, E; Faivre, S; Pages, C; Gomez-Roca, C; Schueler, A; Goodstal, S; Massimini, G; Delord, JP	Selective Oral MEK1/2 Inhibitor Pimasertib in Metastatic Melanoma: Antitumor Activity in a Phase I, Dose-Escalation Trial	TARGETED ONCOLOGY	1776-2596	1776-260X	JAN	2021	16	1	47	57		10.1007/s11523-020-00767-1	33211315
Schweizer, C; Schubert, P; Rutzner, S; Eckstein, M; Haderlein, M; Lettmaier, S; Semrau, S; Gostian, AO; Frey, B; Gaipl, US; Zhou, JG; Fietkau, R; Hecht, M	Prospective evaluation of the prognostic value of immune-related adverse events in patients with non-melanoma solid tumour treated with PD-1/PD-L1 inhibitors alone and in combination with radiotherapy	EUROPEAN JOURNAL OF CANCER	0959-8049	1879-0852	NOV	2020	140		55	62		10.1016/j.ejca.2020.09.001	33045663
Tolstrup, LK; Bastholt, L; Dieperink, KB; Moller, S; Zwisler, AD; Pappot, H	The use of patient-reported outcomes to detect adverse events in metastatic melanoma patients receiving immunotherapy: a randomized controlled pilot trial	JOURNAL OF PATIENT-REPORTED OUTCOMES		2509-8020	OCT 30	2020	4	1			88	10.1186/s41687-020-00255-0	33125537
Hu, JB; Ravichandran, S; Rushing, C; Beasley, GM; Hanks, BA; Jung, SH; Salama, AKS; Ho, LS; Mosca, PJ	Higher BMI, But Not Sarcopenia, Is Associated With Pembrolizumab-related Toxicity in Patients With Advanced Melanoma	ANTICANCER RESEARCH	0250-7005	1791-7530	SEP	2020	40	9	5245	5254		10.21873/anticanres.14528	32878813
Matsuya, T; Nakamura, Y; Matsushita, S; Tanaka, R; Teramoto, Y; Asami, Y; Uehara, J; Aoki, M; Yamamura, K; Nakamura, Y; Fujisawa, Y; Livingstone, E; Zimmer, L; Schadendorf, D; Kagamu, H; Fujimoto, M; Honma, M; Ishida-Yamamoto, A; Araki, R; Yamamoto, A	Vitiligo expansion and extent correlate with durable response in anti-programmed death 1 antibody treatment for advanced melanoma: A multi-institutional retrospective study	JOURNAL OF DERMATOLOGY	0385-2407	1346-8138	JUN	2020	47	6	629	635		10.1111/1346-8138.15345	32275100
Rauwerdink, DJW; Molina, G; Frederick, DT; Sharova, T; Carmichael, H; Boland, GM	Adjuvant Therapy Failure Patterns in the Modern Era of Melanoma Management	ANNALS OF SURGICAL ONCOLOGY	1068-9265	1534-4681	DEC	2020	27	13	5128	5136		10.1245/s10434-020-08631-2	32447656
Bensimon, AG; Zhou, ZY; Jenkins, M; Song, Y; Gao, W; Signorovitch, J; Krepler, C; Scherrer, E; Wang, JS; Aguiar-Ibanez, R	An Economic Evaluation of Pembrolizumab Versus Other Adjuvant Treatment Strategies for Resected High-Risk Stage III Melanoma in the USA	CLINICAL DRUG INVESTIGATION	1173-2563	1179-1918	JUL	2020	40	7	629	643		10.1007/s40261-020-00922-6	32418051
Gambichler, T; Seifert, C; Lehmann, M; Lukas, C; Scheel, C; Susok, L	Concurrent Vogt-Koyanagi-Harada disease and impressive response to immune checkpoint blockade in metastatic melanoma	IMMUNOTHERAPY	1750-743X	1750-7448	MAY	2020	12	7	439	444		10.2217/imt-2019-0206	32308086
Mizuta, H; Nakano, E; Takahashi, A; Koyama, T; Namikawa, K; Yamazaki, N	Hemophagocytic lymphohistiocytosis with advanced malignant melanoma accompanied by ipilimumab and nivolumab: A case report and literature review	DERMATOLOGIC THERAPY	1396-0296	1529-8019	MAY	2020	33	3			e13321	10.1111/dth.13321	32191382
Weilandt, J; Diehl, K; Schaarschmidt, ML; Kiecker, F; Sasama, B; Pronk, M; Ohletz, J; Konnecke, A; Muller, V; Utikal, J; Hillen, U; Harth, W; Peitsch, WK	Patient Preferences in Adjuvant and Palliative Treatment of Advanced Melanoma: A Discrete Choice Experiment	ACTA DERMATO-VENEREOLOGICA	0001-5555	1651-2057	MAR	2020	100	3			adv00083	10.2340/00015555-3422	32057087
Longo, C; Pampena, R; Lallas, A; Kyrgidis, A; Stratigos, A; Peris, K; Garbe, C; Pellacani, G	Adjuvant therapy for cutaneous melanoma: a systematic review and network meta-analysis of new therapies	JOURNAL OF THE EUROPEAN ACADEMY OF DERMATOLOGY AND VENEREOLOGY	0926-9959	1468-3083	MAY	2020	34	5	956	966		10.1111/jdv.16074	31721319
Garzon-Orjuela, N; Prieto-Pinto, L; Lasalvia, P; Herrera, D; Castrillon, J; Gonzalez-Bravo, D; Castaneda-Cardona, C; Rosselli, D	Efficacy and safety of dabrafenib-trametinib in the treatment of unresectable advanced/metastatic melanoma with BRAF-V600 mutation: A systematic review and network meta-analysis	DERMATOLOGIC THERAPY	1396-0296	1529-8019	MAR	2020	33	2			e13145	10.1111/dth.13145	31664762
Veronesi, G; Scarfi, F; Misciali, C; Tartari, F; Melotti, B; Patrizi, A; Dika, E	An unusual skin reaction in uveal melanoma during treatment with nivolumab: extragenital lichen sclerosus	ANTI-CANCER DRUGS	0959-4973	1473-5741	OCT	2019	30	9	969	972		10.1097/CAD.0000000000000819	31205068
Zhao, LD; Yang, YH; Ma, BZ; Li, W; Li, TP; Han, L; Zhang, Y; Shang, YM; Lin, HW; Gao, QL	Factors Influencing the Efficacy of Anti-PD-1 Therapy in Chinese Patients with Advanced Melanoma	JOURNAL OF ONCOLOGY	1687-8450	1687-8469	SEP 26	2019	2019				6454989	10.1155/2019/6454989	31662753
Cameselle-Garcia, S; Perez, JLF; Areses, MC; de Castro, JDF; Mosquera-Reboredo, J; Garcia-Mata, J	Primary malignant melanoma of the biliary tract: A case report and literature review	WORLD JOURNAL OF CLINICAL CASES	2307-8960		AUG 26	2019	7	16	2302	2308		10.12998/wjcc.v7.i16.2302	31531323
Patel, AS; Snook, RJ; Sehdev, A	Chronic Inflammatory Demyelinating Polyradiculoneuropathy Secondary to Immune Checkpoint Inhibitors in Melanoma Patients	DISCOVERY MEDICINE	1539-6509	1944-7930	AUG	2019	28	152	107	111			31926582
Duraes, J; Coutinho, I; Mariano, A; Geraldo, A; Macario, MC	Demyelinating disease of the central nervous system associated with Pembrolizumab treatment for metastatic melanoma	MULTIPLE SCLEROSIS JOURNAL	1352-4585	1477-0970	JUN	2019	25	7	1005	1008		10.1177/1352458518803724	30311534
Bello, E; Cohen, JV; Mino-Kenudson, M; Dougan, M	Antitumor response to microscopic melanoma in the gastric mucosa mimicking ipilimumab-induced gastritis	JOURNAL FOR IMMUNOTHERAPY OF CANCER	2051-1426		FEB 11	2019	7				41	10.1186/s40425-019-0524-1	30744698
Chanal, J; Kramkimel, N; Ratour, C; Aractingi, S; Guegan, S; Avril, MF	Pembrolizumab for Unresectable or Metastatic Melanoma in Patients Older than 85 Years of Age	DERMATOLOGY	1018-8665	1421-9832		2019	235	3	219	224		10.1159/000492467	30721908
Taquin, H; Fontas, E; Massol, O; Chevallier, P; Balloti, R; Beranger, G; Lacour, JP; Passeron, T; Montaudie, H	Efficacy and safety data for checkpoint inhibitors in advanced melanoma under real-life conditions: A monocentric study conducted in Nice from 2010 to 2016	ANNALES DE DERMATOLOGIE ET DE VENEREOLOGIE	0151-9638	2214-5451	NOV	2018	145	11	649	658		10.1016/j.annder.2018.06.008	30098818
Aguiar, JP; Borges, FC; Murteira, R; Ramos, C; Gouveia, E; Passos, MJ; Miranda, A; da Costa, FA	Using a cancer registry to capture signals of adverse events following immune and targeted therapy for melanoma	INTERNATIONAL JOURNAL OF CLINICAL PHARMACY	2210-7703	2210-7711	AUG	2018	40	4	852	861		10.1007/s11096-018-0665-1	29860707
Chang, CJ; Chen, SJ; Hwang, DK; Liu, CJL	Bilateral anterior uveitis after immunotherapy for malignant melanoma	TAIWAN JOURNAL OF OPHTHALMOLOGY	2211-5056	2211-5072	JUL-SEP	2018	8	3	173	175		10.4103/tjo.tjo_88_17	30294532
McDonald, MA; Sanghvi, P; Bykowski, J; Daniels, GA	Unmasking of intracranial metastatic melanoma during ipilimumab/nivolumab therapy: case report and literature review	BMC CANCER	1471-2407		MAY 9	2018	18				549	10.1186/s12885-018-4470-y	29743050
Sidhu, P; Menzies, AM; Long, G; Carlino, M; Lorens, S; Kapoor, R	Radiological manifestations of immune-related adverse effects observed in patients with melanoma undergoing immunotherapy	JOURNAL OF MEDICAL IMAGING AND RADIATION ONCOLOGY	1754-9477	1754-9485	DEC	2017	61	6	759	766		10.1111/1754-9485.12653	29024572
Zhao, CY; Hwang, SJE; Wakade, D; Carlos, G; Anforth, R; Fernandez-Penas, P	Melanocytic lesion evolution patterns with targeted therapies and immunotherapies for advanced metastatic melanoma: An observational study	AUSTRALASIAN JOURNAL OF DERMATOLOGY	0004-8380	1440-0960	NOV	2017	58	4	292	298		10.1111/ajd.12645	28707403
Benson, Z; Gordon, S; Nicolato, P; Poklepovic, A	Immunotherapy for Metastatic Melanoma with Right Atrial Involvement in a Patient with Rheumatoid Arthritis	CASE REPORTS IN ONCOLOGICAL MEDICINE	2090-6706	2090-6714		2017	2017				8095601	10.1155/2017/8095601	29445556
Specenier, P	Pembrolizumab use for the treatment of advanced melanoma	EXPERT OPINION ON BIOLOGICAL THERAPY	1471-2598	1744-7682		2017	17	6	765	780		10.1080/14712598.2017.1309388	28323504
Cavalieri, S; Di Guardo, L; Cimminiello, C; Bono, A; Tolomio, E; Colombetti, A; Valeri, B; Di Tolla, G; de Braud, F; Del Vecchio, M	Combined therapy with dabrafenib and trametinib in BRAF-mutated metastatic melanoma in a real-life setting: the INT Milan experience	TUMORI	0300-8916	2038-2529	SEP-OCT	2016	102	5	501	507		10.5301/tj.5000539	27470608
Aya, F; Fernandez-Martinez, A; Gaba, L; Victoria, I; Tosca, M; Carrera, C; Prat, A; Arance, A	Pembrolizumab in a BRAF-mutant metastatic melanoma patient following a severe immune-related adverse event with ipilimumab	IMMUNOTHERAPY	1750-743X	1750-7448	JUN	2016	8	6	687	692		10.2217/imt-2015-0025	27115320
Baker, JJ; Stitzenberg, KB; Collichio, FA; Meyers, MO; Ollila, DW	Systematic Review: Surgery for Patients with Metastatic Melanoma during Active Treatment with Ipilimumab	AMERICAN SURGEON	0003-1348	1555-9823	AUG	2014	80	8	805	810			25105403
Tsaknakis, B; Schaefer, IM; Schworer, H; Sahlmann, CO; Thoms, KM; Blaschke, M; Ramadori, G; Cameron, S	Long-lasting complete response of metastatic melanoma to ipilimumab with analysis of the resident immune cells	MEDICAL ONCOLOGY	1357-0560	1559-131X	JAN	2014	31	1			813	10.1007/s12032-013-0813-3	24338272
Specenier, P	Ipilimumab in melanoma	EXPERT REVIEW OF ANTICANCER THERAPY	1473-7140	1744-8328	DEC	2012	12	12	1511	1521		10.1586/ERA.12.132	23181437
Minutilli, E; Feliciani, C	Adjuvant therapy for resected stage III melanoma patients: high-dose interferon-alpha versus ipilimumab combined with kinases inhibitors	TUMORI JOURNAL	0300-8916	2038-2529	MAR-APR	2012	98	2	185	190		10.1177/030089161209800202	22677983
Burzi, L; Alessandrini, AM; Quaglino, P; Piraccini, BM; Dika, E; Ribero, S	Cutaneous Events Associated with Immunotherapy of Melanoma: A Review	JOURNAL OF CLINICAL MEDICINE		2077-0383	JUL	2021	10	14			3047	10.3390/jcm10143047	34300213
Liu, Y; Zhang, XL; Wang, GY; Cui, XC	Triple Combination Therapy With PD-1/PD-L1, BRAF, and MEK Inhibitor for Stage III-IV Melanoma: A Systematic Review and Meta-Analysis	FRONTIERS IN ONCOLOGY	2234-943X		JUN 14	2021	11				693655	10.3389/fonc.2021.693655	34195094
de Glas, NA; Bastiaannet, E; van den Bos, F; Mooijaart, SP; van der Veldt, AAM; Suijkerbuijk, KPM; Aarts, MJB; van den Berkmortel, FWPJ; Blank, CU; Boers-Sonderen, MJ; van den Eertwegh, AJM; de Groot, JWB; Haanen, JBAG; Hospers, GAP; Jalving, H; Piersma, D; van Rijn, RS; ten Tije, AJ; Vreugdenhil, G; Wouters, MWJM; Portielje, JEA; Kapiteijn, EW	Toxicity, Response and Survival in Older Patients with Metastatic Melanoma Treated with Checkpoint Inhibitors	CANCERS		2072-6694	JUN	2021	13	11			2826	10.3390/cancers13112826	34198950
Aamdal, E; Inderberg, EM; Ellingsen, EB; Rasch, W; Brunsvig, PF; Aamdal, S; Heintz, KM; Vodak, D; Nakken, S; Hovig, E; Nyakas, M; Guren, TK; Gaudernack, G	Combining a Universal Telomerase Based Cancer Vaccine With Ipilimumab in Patients With Metastatic Melanoma-Five-Year Follow Up of a Phase I/IIa Trial	FRONTIERS IN IMMUNOLOGY	1664-3224		MAY 11	2021	12				663865	10.3389/fimmu.2021.663865	34046035
Kasakovski, D; Skrygan, M; Gambichler, T; Susok, L	Advances in Targeting Cutaneous Melanoma	CANCERS		2072-6694	MAY	2021	13	9			2090	10.3390/cancers13092090	33925915
Tarhini, AA; Kang, N; Lee, SJ; Hodi, FS; Cohen, GI; Hamid, O; Hutchins, LF; Sosman, JA; Kluger, HM; Eroglu, Z; Koon, HB; Lawrence, DP; Kendra, KL; Minor, DR; Lee, CB; Albertini, MR; Flaherty, LE; Petrella, TM; Streicher, H; Sondak, VK; Kirkwood, JM	Immune adverse events (irAEs) with adjuvant ipilimumab in melanoma, use of immunosuppressants and association with outcome: ECOG-ACRIN E1609 study analysis	JOURNAL FOR IMMUNOTHERAPY OF CANCER		2051-1426	MAY	2021	9	5			e002535	10.1136/jitc-2021-002535	33963015
Boulva, K; Apte, S; Yu, A; Tran, A; Shorr, R; Song, XN; Ong, M; Nessim, C	Contemporary Neoadjuvant Therapies for High-Risk Melanoma: A Systematic Review	CANCERS		2072-6694	APR	2021	13	8			1905	10.3390/cancers13081905	33920967
Kim, PH; Suh, CH; Kim, HS; Kim, KW; Kim, DY; Lee, EQ; Aizer, AA; Guenette, JP; Huang, RY	Immune Checkpoint Inhibitor with or without Radiotherapy in Melanoma Patients with Brain Metastases: A Systematic Review and Meta-Analysis	KOREAN JOURNAL OF RADIOLOGY	1229-6929	2005-8330	APR	2021	22	4	584	595		10.3348/kjr.2020.0728	33289357
Wohlmuth, C; Wohlmuth-Wieser, I; Laframboise, S	Clinical Characteristics and Treatment Response With Checkpoint Inhibitors in Malignant Melanoma of the Vulva and Vagina	JOURNAL OF LOWER GENITAL TRACT DISEASE	1089-2591	1526-0976	APR	2021	25	2	146	151		10.1097/LGT.0000000000000583	33252450
Guida, M; Strippoli, S; Maule, M; Quaglino, P; Ramondetta, A; Sileni, VC; Cappellini, GA; Queirolo, P; Ridolfi, L; Del Vecchio, M; Cocorocchio, E; Di Giacomo, AM; Festino, L; Merelli, B; Occelli, M; Brugnara, S; Minisini, A; Sava, S; Tommasi, S; De Summa, S	Immune checkpoint inhibitor associated vitiligo and its impact on survival in patients with metastatic melanoma: an Italian Melanoma Intergroup study	ESMO OPEN		2059-7029	APR	2021	6	2			100064	10.1016/j.esmoop.2021.100064	33711672
Tarhini, AA; Toor, K; Chan, K; McDermott, DF; Mohr, P; Larkin, J; Hodi, FS; Lee, CH; Rizzo, JI; Johnson, H; Moshyk, A; Rao, S; Kotapati, S; Atkins, MB	A matching-adjusted indirect comparison of combination nivolumab plus ipilimumab with BRAF plus MEK inhibitors for the treatment of BRAF-mutant advanced melanoma	ESMO OPEN		2059-7029	APR	2021	6	2			100050	10.1016/j.esmoop.2021.100050	33556898
Cybulska-Stopa, B; Pacholczak-Madej, R; Kaminska-Winciorek, G; Zietek, M; Czarnecka, AM; Piejko, K; Galus, L; Ziolkowska, B; Kieszko, S; Kempa-Kaminska, N; Calik, J; Rolski, J; Salek-Zan, A; Gajewska-Wicher, K; Drosik-Kwasniewska, A; Rogala, P; Kubiatowski, T; Suwinski, R; Mackiewicz, J; Rutkowski, P	First-line treatment of advanced/metastatic melanoma with anti-PD-1 antibodies: multicenter experience in Poland	IMMUNOTHERAPY	1750-743X	1750-7448	MAR	2021	13	4	297	U32		10.2217/imt-2020-0217	33353420
Savoia, P; Zavattaro, E; Cremona, O	Clinical Implications of Acquired BRAF Inhibitors Resistance in Melanoma	INTERNATIONAL JOURNAL OF MOLECULAR SCIENCES		1422-0067	DEC	2020	21	24			9730	10.3390/ijms21249730	33419275
Pilla, L; Alberti, A; Di Mauro, P; Gemelli, M; Cogliati, V; Cazzaniga, ME; Bidoli, P; Maccalli, C	Molecular and Immune Biomarkers for Cutaneous Melanoma: Current Status and Future Prospects	CANCERS		2072-6694	NOV	2020	12	11			3456	10.3390/cancers12113456	33233603
Siciliano, MA; Dastoli, S; D'Apolito, M; Staropoli, N; Tassone, P; Tagliaferri, P; Barbieri, V	Pembrolizumab-Induced Psoriasis in Metastatic Melanoma: Activity and Safety of Apremilast, a Case Report	FRONTIERS IN ONCOLOGY	2234-943X		OCT 14	2020	10				579445	10.3389/fonc.2020.579445	33163407
Bruning, R; Tiede, M; Schneider, M; Wohlmuth, P; Weilert, H; Oldhafer, K; Stang, A	Unresectable Hepatic Metastasis of Uveal Melanoma: Hepatic Chemosaturation with High-Dose Melphalan-Long-Term Overall Survival Negatively Correlates with Tumor Burden	RADIOLOGY RESEARCH AND PRACTICE	2090-1941	2090-195X	SEP 2	2020	2020				5672048	10.1155/2020/5672048	32934846
Namikawa, K; Kiyohara, Y; Takenouchi, T; Uhara, H; Uchi, H; Yoshikawa, S; Takatsuka, S; Koga, H; Wada, N; Minami, H; Hatsumichi, M; Namba, Y; Yamazaki, N	Final analysis of a phase II study of nivolumab in combination with ipilimumab for unresectable chemotherapy-naive advanced melanoma	JOURNAL OF DERMATOLOGY	0385-2407	1346-8138	NOV	2020	47	11	1257	1266		10.1111/1346-8138.15514	32812243
Kim, H; Ha, SY; Kim, J; Kang, M; Lee, J	Severe cytomegalovirus gastritis after pembrolizumab in a patient with melanoma	CURRENT ONCOLOGY	1198-0052		AUG	2020	27	4	E436	E439		10.3747/co.27.6163	32905211
Rogiers, A; Leys, C; Lauwyck, J; Schembri, A; Awada, G; Schwarze, JK; De Cremer, J; Theuns, P; Maruff, P; De Ridder, M; Bernheim, JL; Neyns, B	Neurocognitive Function, Psychosocial Outcome, and Health-Related Quality of Life of the First-Generation Metastatic Melanoma Survivors Treated with Ipilimumab	JOURNAL OF IMMUNOLOGY RESEARCH	2314-8861	2314-7156	JUL 21	2020	2020				2192480	10.1155/2020/2192480	32775464
Gaballa, S; Hlaing, KM; Mahler, N; Moursy, S; Ahmed, A	A Rare Case of Immune-Mediated Primary Adrenal Insufficiency With Cytotoxic T-Lymphocyte Antigen-4 Inhibitor Ipilimumab in Metastatic Melanoma of Lung and Neck of Unknown Primary	CUREUS		2168-8184	JUN 13	2020	12	6			e8602	10.7759/cureus.8602	32676241
Kan, TK; Takahagi, S; Kawai, M; Matsubara, D; Tanaka, A; Hide, M	Rechallenge of programmed cell death 1 inhibitor after an interval with dacarbazine treatment may be effective for advanced malignant melanoma	JOURNAL OF DERMATOLOGY	0385-2407	1346-8138	AUG	2020	47	8	907	910		10.1111/1346-8138.15408	32515012
Wu, CE; Yang, CK; Peng, MT; Huang, PW; Lin, YF; Cheng, CY; Chang, YY; Chen, HW; Hsieh, JJ; Chang, JWC	Immune Checkpoint Inhibitors for Advanced Melanoma: Experience at a Single Institution in Taiwan	FRONTIERS IN ONCOLOGY	2234-943X		JUN 4	2020	10				905	10.3389/fonc.2020.00905	32582554
Kethireddy, N; Thomas, S; Bindal, P; Shukla, P; Hegde, U	Multiple autoimmune side effects of immune checkpoint inhibitors in a patient with metastatic melanoma receiving pembrolizumab	JOURNAL OF ONCOLOGY PHARMACY PRACTICE	1078-1552	1477-092X	JAN	2021	27	1	207	211	1.07816e+15	10.1177/1078155220921543	32390537
Amagai, R; Fujimura, T; Kambayashi, Y; Sato, Y; Tanita, K; Ohuchi, K; Hashimoto, A; Aiba, S	Severe pyrexia from nivolumab-resistant advanced melanoma after successful combined therapy with encorafenib plus binimetinib	JOURNAL OF DERMATOLOGY	0385-2407	1346-8138	JUN	2020	47	6	654	657		10.1111/1346-8138.15346	32293049
Czarnecka, AM; Rutkowski, P	An update on the safety of nivolumab for the treatment of advanced melanoma	EXPERT OPINION ON DRUG SAFETY	1474-0338	1744-764X	APR 2	2020	19	4	409	421		10.1080/14740338.2020.1757068	32293935
Sun, J; Kirichenko, DA; Chung, JL; Carr, MJ; Eroglu, Z; Khushalani, NI; Markowitz, J; Messina, JL; Sondak, VK; Zager, JS; Patel, SY	Perioperative Outcomes of Melanoma Patients Undergoing Surgery After Receiving Immunotherapy or Targeted Therapy	WORLD JOURNAL OF SURGERY	0364-2313	1432-2323	APR	2020	44	4	1283	1293		10.1007/s00268-019-05314-2	31811340
Urbani, F; Ferraresi, V; Capone, I; Macchia, I; Palermo, B; Nuzzo, C; Torsello, A; Pezzotti, P; Giannarelli, D; Pozzi, AF; Santaquilani, M; Roazzi, P; Bastucci, S; Catricala, C; La Malfa, A; Vercillo, G; Gualtieri, N; Buccione, C; Castiello, L; Cognetti, F; Nistico, P; Belardelli, F; Moschella, F; Proietti, E	Clinical and Immunological Outcomes in High-Risk Resected Melanoma Patients Receiving Peptide-Based Vaccination and Interferon Alpha, With or Without Dacarbazine Preconditioning: A Phase II Study	FRONTIERS IN ONCOLOGY	2234-943X		MAR 6	2020	10				202	10.3389/fonc.2020.00202	32211314
Hribernik, N; Boc, M; Ocvirk, J; Knez-Arbeiter, J; Mesti, T; Ignjatovic, M; Rebersek, M	Retrospective analysis of treatment-naive Slovenian patients with metastatic melanoma treated with pembrolizumab - real-world experience	RADIOLOGY AND ONCOLOGY	1318-2099	1581-3207	MAR	2020	54	1	119	127		10.2478/raon-2020-0003	31955148
Funck-Brentano, E; Baghad, B; Fort, M; Aouidad, I; Roger, A; Beauchet, A; Otmezguine, Y; Blom, A; Longvert, C; Boru, B; Saiag, P	Efficacy of late concurrent hypofractionated radiotherapy in advanced melanoma patients failing anti-PD-1 monotherapy	INTERNATIONAL JOURNAL OF CANCER	0020-7136	1097-0215	SEP 15	2020	147	6	1707	1714		10.1002/ijc.32934	32083739
Li, T; Jia, DD; Teng, LS	Adjuvant pembrolizumab versus high-dose interferon alpha-2b for Chinese patients with resected stage III melanoma: a retrospective cohort study	INVESTIGATIONAL NEW DRUGS	0167-6997	1573-0646	OCT	2020	38	5	1334	1341		10.1007/s10637-020-00913-6	32072356
Frohlich, M; Wang, HJ; Sakr, L	Sarcoid-like Reaction Discovered on EBUS-TBNA of Intrathoracic Lymph Nodes During Immunotherapy for Metastatic Melanoma	JOURNAL OF IMMUNOTHERAPY	1524-9557	1537-4513	FEB-MAR	2020	43	2	75	78		10.1097/CJI.0000000000000298	31567703
Simonsen, TG; Gaustad, JV; Rofstad, EK	Bevacizumab treatment of meningeal melanoma metastases	JOURNAL OF TRANSLATIONAL MEDICINE		1479-5876	JAN 8	2020	18	1			13	10.1186/s12967-020-02212-3	31915016
Boutros, C; Chaput-Gras, N; Lanoy, E; Larive, A; Mateus, C; Routier, E; Sun, R; Tao, YG; Massard, C; Bahleda, R; Schwob, D; Ibrahim, N; Abboud, RMK; Caramella, C; Lancia, A; Cassard, L; Roy, S; Soria, JC; Robert, C; Deutsch, E	Dose escalation phase 1 study of radiotherapy in combination with anti-cytotoxic-T-lymphocyte-associated antigen 4 monoclonal antibody ipilimumab in patients with metastatic melanoma	JOURNAL FOR IMMUNOTHERAPY OF CANCER		2051-1426		2020	8	2			e000627	10.1136/jitc-2020-000627	32819972
Muralikrishnan, S; Ronan, LK; Coker, S; Rauschkolb, PK; Shirai, K	Treatment Considerations for Patients with Unresectable Metastatic Melanoma Who Develop Pembrolizumab-Induced Guillain-Barre Toxicity: A Case Report	CASE REPORTS IN ONCOLOGY	1662-6575		JAN-APR	2020	13	1	43	48		10.1159/000504930	32110218
Olson, DJ; Rajagopal, P; Tjota, MY; Venkataraman, G; Luke, JJ; Gajewski, TF	A case of dual-mechanism immune-related anaemia in a patient with metastatic melanoma treated with nivolumab and ipilimumab	JOURNAL FOR IMMUNOTHERAPY OF CANCER		2051-1426		2020	8	1			e000380	10.1136/jitc-2019-000380	32169870
Brehm, JE; Bedogni, B	Blockade of CCR5 in melanoma: An alternative immune checkpoint modulator	EXPERIMENTAL DERMATOLOGY	0906-6705	1600-0625	FEB	2020	29	2	196	199		10.1111/exd.14065	31785018
Marjanska, A; Galazka, P; Marjanski, M; Wysocki, M; Styczynski, J	Efficacy and Toxicity of Pembrolizumab in Pediatric Metastatic Recurrent Melanoma	ANTICANCER RESEARCH	0250-7005	1791-7530	JUL	2019	39	7	3945	3947		10.21873/anticanres.13547	31262925
Sakaguchi, C; Yano, S; Ashida, K; Wada, N; Ohe, K; Nagata, H; Matsuda, Y; Sakamoto, S; Sakamoto, R; Ohnaka, K; Uchi, H; Furue, M; Nomura, M; Ogawa, Y	A Case of Acute Exacerbation of Chronic Adrenal Insufficiency Due to Ipilimumab Treatment for Advanced Melanoma	AMERICAN JOURNAL OF CASE REPORTS	1941-5923		JAN 25	2019	20		106	110		10.12659/AJCR.913021	30679413
Lu, JW; Miao, Y; Guo, CX; Ke, QF; Yin, JH; Zhou, SM; Guo, YP	Lanthanum-Doped Chitosan Hydrogels Promote the Apoptosis of Melanoma Cells by Bcl-2/Bax Pathway	ACS APPLIED BIO MATERIALS	2576-6422		NOV 19	2018	1	5	1468	1477		10.1021/acsabm.8b00417	34996251
Sam, D; Gresham, G; Abdel-Rahman, O; Cheung, WY	Generalizability of clinical trials of advanced melanoma in the real-world, population-based setting	MEDICAL ONCOLOGY	1357-0560	1559-131X	JUL	2018	35	7			110	10.1007/s12032-018-1167-7	29915956
Nomura, M; Otsuka, A; Yoshimura, M; Nonomura, Y; Kaku, Y; Matsumoto, S; Muto, M	Efficacy and safety of concurrent immunoradiotherapy in patients with metastatic melanoma after progression on nivolumab	CANCER CHEMOTHERAPY AND PHARMACOLOGY	0344-5704	1432-0843	MAY	2018	81	5	823	827		10.1007/s00280-018-3557-0	29502140
Li, X; Wang, JP; Yao, Y; Yang, L; Li, ZQ; Yu, C; Zhao, PY; Yu, YL; Wang, LY	Comparative efficacy and safety of immune checkpoint inhibitor-related therapies for advanced melanoma: a Bayesian network analysis	ONCOTARGET		1949-2553	OCT 13	2017	8	48	83637	83649		10.18632/oncotarget.18906	29137370
Sponghini, A; Patrucco, F; Giorgione, R; Farinelli, P; Zottarelli, F; Rondonotti, D; Savoia, P	Complete response to anti-PD-1 nivolumab in massive skin metastasis from melanoma: efficacy and tolerability in an elderly patient	ANTI-CANCER DRUGS	0959-4973	1473-5741	AUG	2017	28	7	808	810		10.1097/CAD.0000000000000515	28489616
Rosner, S; Sen, F; Postow, M	Response after treatment with pembrolizumab in a patient with myelophthisis due to melanoma: the role of checkpoint inhibition in the bone	JOURNAL FOR IMMUNOTHERAPY OF CANCER	2051-1426		APR 18	2017	5				34	10.1186/s40425-017-0236-3	28428883
Mesko, S; Konecny, GE; Tumeh, PC; Kamrava, M	Enhanced skin toxicity with concurrent ipilimumab and radiation in vaginal/vulvar melanoma: a case report and literature review	BJR CASE REPORTS	2055-7159			2017	3	1			20160002	10.1259/bjrcr.20160002	30363303
Lomax, AJ; Beith, J; Bhadri, V; Boyer, M; Grimison, P; Horvath, LG; Kao, S; Tattersall, M; Thomas, D; McNeil, C	Outcomes of patients with non-melanoma solid tumours receiving self-funded pembrolizumab at Chris O'Brien Lifehouse	INTERNAL MEDICINE JOURNAL	1444-0903	1445-5994	DEC	2016	46	12	1392	1398		10.1111/imj.13232	27554283
Kovacs, P; Panczel, G; Borbola, K; Juhasz, G; Liszkay, G	Psychological Changes in Melanoma Patients During Ipilimumab Treatment Compared to Low-Dose Interferon Alpha Therapy-A Follow-Up Study of First Experiences	PATHOLOGY & ONCOLOGY RESEARCH	1219-4956	1532-2807	OCT	2014	20	4	939	944		10.1007/s12253-014-9777-7	24771289
Zimmer, L; Livingstone, E; Krackhardt, A; Schultz, ES; Goppner, D; Assaf, C; Trebing, D; Stelter, K; Windemuth-Kieselbach, C; Ugurel, S; Schadendorf, D	Encorafenib, binimetinib plus pembrolizumab triplet therapy in patients with advanced BRAF(V600) mutant melanoma: safety and tolerability results from the phase I IMMU-TARGET trial	EUROPEAN JOURNAL OF CANCER	0959-8049	1879-0852	NOV	2021	158		72	84		10.1016/j.ejca.2021.09.011	34655839
Steeb, T; Wessely, A; Petzold, A; Kohl, C; Erdmann, M; Berking, C; Heppt, MV	c-Kit inhibitors for unresectable or metastatic mucosal, acral or chronically sun-damaged melanoma: a systematic review and one-arm meta-analysis	EUROPEAN JOURNAL OF CANCER	0959-8049	1879-0852	NOV	2021	157		348	357		10.1016/j.ejca.2021.08.015	34562816
Sachpekidis, C; Kopp-Schneider, A; Hassel, JC; Dimitrakopoulou-Strauss, A	Assessment of early metabolic progression in melanoma patients under immunotherapy: an F-18-FDG PET/CT study	EJNMMI RESEARCH	2191-219X		SEP 8	2021	11	1			89	10.1186/s13550-021-00832-4	34495433
Dart, SJ; Cook, AM; Millward, MJ; McDonnell, AM; Chin, WL; Hakeem, MU; Meniawy, TM; Bowyer, SE	Changes in expression of PD-L1 on peripheral T cells in patients with melanoma and lung cancer treated with PD-1 inhibitors	SCIENTIFIC REPORTS	2045-2322		JUL 28	2021	11	1			15312	10.1038/s41598-021-93479-z	34321489
Bouchereau, S; Chaplain, L; Fort, M; Beauchet, A; Sidibe, T; Chapalain, M; Gonzalez-Lara, L; Longvert, C; Blom, A; Saiag, P; Funck-Brentano, E	Impact of prior treatment with immune checkpoint inhibitors on dacarbazine efficacy in metastatic melanoma	BRITISH JOURNAL OF CANCER	0007-0920	1532-1827	SEP 28	2021	125	7	948	954		10.1038/s41416-021-01486-8	34262147
Koch, EAT; Petzold, A; Wessely, A; Dippel, E; Gesierich, A; Gutzmer, R; Hassel, JC; Haferkamp, S; Hohberger, B; Kahler, KC; Knorr, H; Kreuzberg, N; Leiter, U; Loquai, C; Meier, F; Meissner, M; Mohr, P; Pfohler, C; Rahimi, F; Schadendorf, D; Schell, B; Schlaak, M; Terheyden, P; Thoms, KM; Schuler-Thurner, B; Ugurel, S; Ulrich, J; Utikal, J; Weichenthal, M; Ziller, F; Berking, C; Heppt, MV	Immune Checkpoint Blockade for Metastatic Uveal Melanoma: Patterns of Response and Survival According to the Presence of Hepatic and Extrahepatic Metastasis	CANCERS		2072-6694	JUL	2021	13	13			3359	10.3390/cancers13133359	34283061
Dimitriou, F; Staeger, R; Ak, M; Maissen, M; Kudura, K; Barysch, MJ; Levesque, MP; Cheng, PF; Dummer, R; Mangana, J	Frequency, Treatment and Outcome of Immune-Related Toxicities in Patients with Immune-Checkpoint Inhibitors for Advanced Melanoma: Results from an Institutional Database Analysis	CANCERS		2072-6694	JUN	2021	13	12			2931	10.3390/cancers13122931	34208218
Orlova, KV; Ledin, EV; Zhukova, NV; Orlova, RV; Karabina, EV; Volkonskiy, MV; Stroyakovskiy, DL; Yurchenkov, AN; Protsenko, SA; Novik, AV; Vorotilina, LV; Moiseenko, FV; Chang, VL; Kazmin, AI; Tkachenko, SA; Gamaunov, SV; Naskhletashvili, DR; Samoylenko, IV; Vikhrova, AS; Utyashev, IA; Kharkevich, GY; Petenko, NN; Shubina, IZ; Demidov, LV	Real-World Experience with Targeted Therapy in BRAF Mutant Advanced Melanoma Patients: Results from a Multicenter Retrospective Observational Study Advanced Melanoma in Russia (Experience) (ADMIRE)	CANCERS		2072-6694	JUN	2021	13	11			2529	10.3390/cancers13112529	34064013
Wang, YY; Gu, TX; Tian, XL; Li, WW; Zhao, R; Yang, WQ; Gao, QL; Li, TP; Shim, JH; Zhang, CJ; Liu, KD; Lee, MH	A Small Molecule Antagonist of PD-1/PD-L1 Interactions Acts as an Immune Checkpoint Inhibitor for NSCLC and Melanoma Immunotherapy	FRONTIERS IN IMMUNOLOGY	1664-3224		MAY 14	2021	12				654463	10.3389/fimmu.2021.654463	34054817
Ito, S; Tachimori, Y; Terado, Y; Sakon, R; Narita, K; Goto, M	Primary malignant melanoma of the esophagus successfully treated with nivolumab: a case report	JOURNAL OF MEDICAL CASE REPORTS		1752-1947	MAY 5	2021	15	1			237	10.1186/s13256-021-02821-6	33947459
Kartolo, A; Deluce, J; Holstead, R; Hopman, W; Lenehan, J; Baetz, T	Impact of Baseline Corticosteroids on Immunotherapy Efficacy in Patients With Advanced Melanoma	JOURNAL OF IMMUNOTHERAPY	1524-9557	1537-4513	MAY	2021	44	4	167	174		10.1097/CJI.0000000000000360	33560702
Tjulandin, S; Demidov, L; Moiseyenko, V; Protsenko, S; Semiglazova, T; Odintsova, S; Zukov, R; Lazarev, S; Makarova, Y; Nechaeva, M; Sakaeva, D; Andreev, A; Tarasova, A; Fadeyeva, N; Shustova, M; Kuryshev, I	Novel PD-1 inhibitor prolgolimab: expanding non-resectable/metastatic melanoma therapy choice	EUROPEAN JOURNAL OF CANCER	0959-8049	1879-0852	MAY	2021	149		222	232		10.1016/j.ejca.2021.02.030	33872982
Moschos, SJ; Eroglu, Z; Khushalani, NI; Kendra, KL; Ansstas, G; In, GK; Wang, P; Liu, G; Collichio, FA; Googe, PB; Carson, CC; McKinnon, K; Wang, HH; Nikolaishvilli-Feinberg, N; Ivanova, A; Arrowood, CC; Garrett-Mead, N; Conway, KC; Edmiston, SN; Ollila, DW; Serody, JS; Thomas, NE; Ivy, SP; Agrawal, L; Dees, EC; Abbruzzese, JL	Targeting the IL-2 inducible kinase in melanoma; a phase 2 study of ibrutinib in systemic treatment-refractory distant metastatic cutaneous melanoma: preclinical rationale, biology, and clinical activity (NCI9922)	MELANOMA RESEARCH	0960-8931	1473-5636	APR	2021	31	2	162	172		10.1097/CMR.0000000000000726	33661190
Biewenga, M; van der Kooij, MK; Wouters, MWJM; Aarts, MJB; van den Berkmortel, FWPJ; de Groot, JWB; Boers-Sonderen, MJ; Hospers, GAP; Piersma, D; van Rijn, RS; Suijkerbuijk, KPM; ten Tije, AJ; van der Veldt, AAM; Vreugdenhil, G; Haanen, JBAG; van der Eertwegh, AJM; van Hoek, B; Kapiteijn, E	Checkpoint inhibitor induced hepatitis and the relation with liver metastasis and outcome in advanced melanoma patients	HEPATOLOGY INTERNATIONAL	1936-0533	1936-0541	APR	2021	15	2	510	519		10.1007/s12072-021-10151-4	33634373
Toor, K; Middleton, MR; Chan, K; Amadi, A; Moshyk, A; Kotapati, S	Comparative efficacy and safety of adjuvant nivolumab versus other treatments in adults with resected melanoma: a systematic literature review and network meta-analysis	BMC CANCER		1471-2407	JAN 5	2021	21	1			3	10.1186/s12885-020-07538-1	33402121
Maity, A; Mick, R; Rengan, R; Mitchell, TC; Amaravadi, RK; Schuchter, LM; Pryma, DA; Patsch, DM; Maity, AP; Minn, AJ; Vonderheide, RH; Lukens, JN	A stratified phase I dose escalation trial of hypofractionated radiotherapy followed by ipilimumab in metastatic melanoma: long-term follow-up and final outcomes	ONCOIMMUNOLOGY	2162-402X			2021	10	1			e1863631	10.1080/2162402X.2020.1863631	33643689
Boutros, A; Schiavi, C; Cecchi, F; Spagnolo, F; Guadagno, A; Tanda, ET; Giusti, F; Murdaca, G; Queirolo, P	Case Report: Immune-Related Toxicity During Adjuvant Treatment With BRAF Plus MEK Inhibitors in a Melanoma Patient	FRONTIERS IN IMMUNOLOGY	1664-3224		NOV 17	2020	11				579523	10.3389/fimmu.2020.579523	33312171
Liermann, J; Winkler, JK; Syed, M; Neuberger, U; Reuss, D; Harrabi, S; Naumann, P; Ristau, J; Weykamp, F; El Shafie, RA; Konig, L; Debus, J; Hassel, J; Rieken, S	Stereotactic Radiosurgery With Concurrent Immunotherapy in Melanoma Brain Metastases Is Feasible and Effective	FRONTIERS IN ONCOLOGY	2234-943X		OCT 15	2020	10				592796	10.3389/fonc.2020.592796	33178618
Choi, JS; Chen, M; McQuade, JL; Appelbaum, E; Gidley, PW; Nader, ME	Recurrent audiovestibular dysfunction and associated neurologicalimmune-relatedadverse events in a melanoma patient treated with nivolumab and ipilimumab	HEAD AND NECK-JOURNAL FOR THE SCIENCES AND SPECIALTIES OF THE HEAD AND NECK	1043-3074	1097-0347	NOV	2020	42	11	E35	E42		10.1002/hed.26455	32888241
Frelau, A; Palard-Novello, X; Jali, E; Boussemart, L; Dupuy, A; James, P; Devillers, A; Le Jeune, F; Edeline, J; Lesimple, T; Girard, A	Increased thyroid uptake on 18F-FDG PET/CT is associated with the development of permanent hypothyroidism in stage IV melanoma patients treated with anti-PD-1 antibodies	CANCER IMMUNOLOGY IMMUNOTHERAPY	0340-7004	1432-0851	MAR	2021	70	3	679	687		10.1007/s00262-020-02712-7	32880684
Gkoufa, A; Gogas, H; Diamantopoulos, PT; Ziogas, DC; Psichogiou, M	Encephalitis in a Patient With Melanoma Treated With Immune Checkpoint Inhibitors: Case Presentation and Review of the Literature	JOURNAL OF IMMUNOTHERAPY	1524-9557	1537-4513	SEP	2020	43	7	224	229		10.1097/CJI.0000000000000326	32554976
Hogg, D; Monzon, JG; Ernst, S; Song, X; McWhirter, E; Savage, KJ; Skinn, B; Romeyer, F; Smylie, M	Canadian cohort expanded-access program of nivolumab plus ipilimumab in advanced melanoma	CURRENT ONCOLOGY	1198-0052		AUG	2020	27	4	204	214		10.3747/co.27.5985
Vandepapeliere, J; Siplet, J; Libbrecht, L; Dano, H; Baurain, JF; Moreels, T	Auto-immune gastritis induced by pembrolizumab, an anti-PD-1, in a melanoma patient	ACTA GASTRO-ENTEROLOGICA BELGICA	1784-3227		JUL-SEP	2020	83	3	482	484			33094598
Wahl, RU; Leijs, M; Araujo, A; Rubben, A	Correlative Monitoring of Immune Activation and Tissue Damage in Malignant Melanoma-An Algorithm for Identification of Tolerance Breakage During Immune Checkpoint Inhibitor Therapy of Cancer	INTERNATIONAL JOURNAL OF MOLECULAR SCIENCES		1422-0067	MAR	2020	21	6			2020	10.3390/ijms21062020	32188047
Mangana, J; Dimitriou, F; Braun, R; Ludwig, S; Dummer, R; Barysch, MJ	Single-center real-life experience with low-dose ipilimumab monotherapy in adjuvant setting for patients with stage III melanoma	MELANOMA RESEARCH	0960-8931	1473-5636	DEC	2019	29	6	648	654		10.1097/CMR.0000000000000593	30870270
Gratz, V; Langan, EA; Neumann, A; Zillikens, D; Terheyden, P	Acute neurological adverse events during immune checkpoint inhibition therapy in patients with melanoma brain metastases	MELANOMA RESEARCH	0960-8931	1473-5636	OCT	2019	29	5	516	521		10.1097/CMR.0000000000000597	30870272
Zieman, D; Frankel, AE	Autoimmune Bell's Palsy Following Immunotherapy For Metastatic Melanoma: A Report of 2 Cases	JOURNAL OF IMMUNOTHERAPY	1524-9557	1537-4513	OCT	2019	42	8	318	320		10.1097/CJI.0000000000000291	31318723
Randhawa, M; Archer, C; Gaughran, G; Miller, A; Morey, A; Dua, D; Yip, D	Combined immune therapy grade IV dermatitis in metastatic melanoma	ASIA-PACIFIC JOURNAL OF CLINICAL ONCOLOGY	1743-7555	1743-7563	AUG	2019	15	4	262	265		10.1111/ajco.13136	30809956
Cimminiello, C; Indini, A; Di Guardo, L; Prisciandaro, M; Randon, G; Tolomio, E; De Braud, F; Del Vecchio, M	Pembrolizumab in the treatment of advanced/metastatic melanoma: a single-center institution experience	MELANOMA RESEARCH	0960-8931	1473-5636	JUN	2019	29	3	289	294		10.1097/CMR.0000000000000539	30520799
Dixon, AJ; Steinman, HK; Nirenberg, A; Anderson, S; Dixon, JB	被撤回的出版物: Cutaneous melanoma Latest developments (Retracted article. See vol. 48, pg. 743, 2019)	AUSTRALIAN JOURNAL OF GENERAL PRACTICE	2208-794X	2208-7958	JUN	2019	48	6	349	353			31220884
Nardin, C; Borot, S; Beaudoin, MA; Cattin, F; Puzenat, E; Gauthier, AS; Schillo, F; Borg, C; Aubin, F	Long-term adverse event: inflammatory orbitopathy induced by pembrolizumab in a patient with metastatic melanoma	INVESTIGATIONAL NEW DRUGS	0167-6997	1573-0646	APR	2019	37	2	375	377		10.1007/s10637-018-0659-9	30145624
Takahashi, A; Kubo, A; Mizuno, S; Kasai, K; Asai, N; Yonezawa, T; Kosaka, K; Nishimura, M; Tanaka, H; Yokoe, N; Tsuzuki, T; Takami, A; Yamaguchi, E	Bicytopenia in Primary Lung Melanoma Treated with Nivolumab	INTERNAL MEDICINE	0918-2918	1349-7235		2019	58	6	827	831		10.2169/internalmedicine.1011-18	30449777
Wu, ML; Wang, YC; Xu, YL; Zhu, J; Lv, C; Sun, MY; Guo, R; Xia, Y; Zhang, W; Xue, CY	Indirect comparison between immune checkpoint inhibitors and targeted therapies for the treatment of melanoma	JOURNAL OF CANCER	1837-9664			2019	10	24	6114	6123		10.7150/jca.32638	31762821
Gutzmer, R; Harrington, KJ; Hoeller, C; Lebbe, C; Malvehy, J; Ohrling, K; Downey, G; Dummer, R	Practical clinical guide on the use of talimogene laherparepvec monotherapy in patients with unresectable melanoma in Europe	EUROPEAN JOURNAL OF DERMATOLOGY	1167-1122	1952-4013	NOV-DEC	2018	28	6	736	749		10.1684/ejd.2018.3447	30698145
Philipp, M; Frischhut, N; Tschachler, A; Steinkohl, F; Weinlich, G; Schmuth, M; Nguyen, VA	Pseudoprogression with subsequent complete response and severe thrombocytopenia to checkpoint inhibitor immunotherapy in a patient with advanced mucosal melanoma of the sinonasal cavity	ANTI-CANCER DRUGS	0959-4973	1473-5741	OCT	2018	29	9	914	918		10.1097/CAD.0000000000000664	29952773
Shepard, B; Trower, C; Hendrickson, S	Toxic Injury to the Gastrointestinal Tract After Ipilimumab Therapy for Advanced Melanoma	JOURNAL OF THE AMERICAN OSTEOPATHIC ASSOCIATION	0098-6151	1945-1997	JAN	2018	118	1	40	44		10.7556/jaoa.2018.007	29309091
Duzgun, O; Saric, IS; Gokcay, S; Ates, KE; Yilmaz, MB	Effects of nivolumab in peritoneal carcinamatosis of malign melanoma in mouse model	ACTA CIRURGICA BRASILEIRA	0102-8650	1678-2674	DEC	2017	32	12	1006	1012		10.1590/s0102-865020170120000002	29319729
Davick, JJ; Wick, MR; Gru, AA	Development of a biclonal cutaneous T-cell lymphoproliferative process during treatment with immune checkpoint inhibitors for metastatic melanoma	MELANOMA RESEARCH	0960-8931	1473-5636	AUG	2017	27	4	383	386		10.1097/CMR.0000000000000371	28574977
Jia, ZZ; Jiang, GM; Zhu, CF; Wang, K; Li, SQ; Qin, XH	A systematic review of yttrium-90 radioembolization for unresectable liver metastases of melanoma	EUROPEAN JOURNAL OF RADIOLOGY	0720-048X	1872-7727	JUL	2017	92		111	115		10.1016/j.ejrad.2017.05.005	28624008
Rupareliya, C; Naqvi, S; Jani, VB	Acute Inflammatory Demyelinating Polyneuroradiculopathy with Ipilimumab in Metastatic Melanoma: A Case Report and Review of Literature	CUREUS		2168-8184	JUN	2017	9	6			e1310	10.7759/cureus.1310	28690944
Goldman, C; Tchack, J; Robinson, EM; Han, SW; Moran, U; Polsky, D; Berman, RS; Shapiro, RL; Ott, PA; Osman, I; Zhong, H; Pavlick, AC; Wilson, MA	Outcomes in Melanoma Patients Treated with BRAF/MEK-Directed Therapy or Immune Checkpoint Inhibition Stratified by Clinical Trial versus Standard of Care	ONCOLOGY	0030-2414	1423-0232		2017	93	3	164	176		10.1159/000475715	28601879
Levine, O; Devji, T; Xie, F	A new frontier in treatment of advanced melanoma: Redefining clinical management in the era of immune checkpoint inhibitors	HUMAN VACCINES & IMMUNOTHERAPEUTICS	2164-5515	2164-554X		2017	13	8	1765	1767		10.1080/21645515.2017.1322241	28481695
Guo, YQ; Ding, Y; Li, DD; Li, JJ; Peng, RQ; Wen, XZ; Zhang, X; Zhang, XS	Efficacy and safety of nab-paclitaxel combined with carboplatin in Chinese patients with melanoma	MEDICAL ONCOLOGY	1357-0560	1559-131X	SEP	2015	32	9			234	10.1007/s12032-015-0679-7	26298530
Zibelman, M; Olszanski, AJ	Full Spectrum: Efficacy and Toxicity of Immunotherapy in Metastatic Melanoma	JOURNAL OF THE NATIONAL COMPREHENSIVE CANCER NETWORK	1540-1405	1540-1413	OCT	2014	12		S1	S5			31094496
Sanford, M	Ipilimumab In Previously Treated Patients with Advanced Melanoma	BIODRUGS	1173-8804	1179-190X		2012	26	3	185	193		10.2165/11208200-000000000-00000	22530681
Nakamura, Y; Namikawa, K; Yoshikawa, S; Kiniwa, Y; Maekawa, T; Yamasaki, O; Isei, T; Matsushita, S; Nomura, M; Nakai, Y; Fukushima, S; Saito, S; Takenouchi, T; Tanaka, R; Kato, H; Otsuka, A; Matsuya, T; Baba, N; Nagase, K; Inozume, T; Fujimoto, N; Kuwatsuka, Y; Onishi, M; Kaneko, T; Onuma, T; Umeda, Y; Ogata, D; Takahashi, A; Otsuka, M; Teramoto, Y; Yamazaki, N	Anti-PD-1 antibody monotherapy versus anti-PD-1 plus anti-CTLA-4 combination therapy as first-line immunotherapy in unresectable or metastatic mucosal melanoma: a retrospective, multicenter study of 329 Japanese cases (JMAC study)	ESMO OPEN		2059-7029	DEC	2021	6	6				10.1016/j.esmoop.2021.100325	34839104
Ksienski, D; Truong, PT; Wai, ES; Croteau, NS; Chan, A; Patterson, T; Clarkson, M; Hackett, S; Irons, S; Lesperance, M	Survival Outcomes Following Discontinuation of Ipilimumab and Nivolumab for Advanced Melanoma in a Population-based Cohort	CLINICAL ONCOLOGY	0936-6555	1433-2981	DEC	2021	33	12	E561	E569		10.1016/j.clon.2021.06.009	34226113
Eggermont, AMM; Meshcheryakov, A; Atkinson, V; Blank, CU; Mandala, M; Long, GV; Barrow, C; Di Giacomo, AM; Fisher, R; Sandhu, S; Kudchadkar, R; Romero, PLO; Svane, IM; Larkin, J; Puig, S; Hersey, P; Quaglino, P; Queirolo, P; Stroyakovskiy, D; Bastholt, L; Mohr, P; Hernberg, M; Chiarion-Sileni, V; Strother, M; Hauschild, A; Yamazaki, N; van Akkooi, AC; Lorigan, P; Krepler, C; Ibrahim, N; Marreaud,…	Crossover and rechallenge with pembrolizumab in recurrent patients from the EORTC 1325-MG/Keynote-054 phase III trial, pembrolizumab versus placebo after complete resection of high-risk stage III melanoma	EUROPEAN JOURNAL OF CANCER	0959-8049	1879-0852	NOV	2021	158		156	168		10.1016/j.ejca.2021.09.023	34678677
Antoniou, S; Bazazo, G; Rockl, L; Papadakis, M; Berg, C	Late-onset hypophysitis after discontinuation of nivolumab treatment for advanced skin melanoma: a case report	BMC ENDOCRINE DISORDERS		1472-6823	SEP 20	2021	21	1			191	10.1186/s12902-021-00854-y	34544399
Okabe, N; Kobayashi, T; Furuse, J; Fujiwara, M; Kamma, H	An autopsy case study of lymphocytic hypophysitis induced by nivolumab treatment for esophageal malignant melanoma	PATHOLOGY INTERNATIONAL	1320-5463	1440-1827	DEC	2021	71	12	831	836		10.1111/pin.13161	34506687
Tang, BX; Mo, JZ; Yan, XQ; Duan, R; Chi, ZH; Cui, CL; Si, L; Kong, Y; Mao, LL; Li, SM; Zhou, L; Lian, B; Wang, X; Bai, X; Xu, HY; Li, CL; Dai, J; Guo, J; Sheng, XN	Real-world efficacy and safety of axitinib in combination with anti-programmed cell death-1 antibody for advanced mucosal melanoma	EUROPEAN JOURNAL OF CANCER	0959-8049	1879-0852	OCT	2021	156		83	92		10.1016/j.ejca.2021.07.018	34425407
Reschke, R; Gussek, P; Boldt, A; Sack, U; Kohl, U; Lordick, F; Gora, T; Kreuz, M; Reiche, K; Simon, JC; Ziemer, M; Kunz, M	Distinct Immune Signatures Indicative of Treatment Response and Immune-Related Adverse Events in Melanoma Patients under Immune Checkpoint Inhibitor Therapy	INTERNATIONAL JOURNAL OF MOLECULAR SCIENCES		1422-0067	AUG	2021	22	15			8017	10.3390/ijms22158017	34360781
Tully, KH; Cone, EB; Cole, AP; Sun, ME; Chen, X; Marchese, M; Roghmann, F; Kilbridge, KL; Trinh, QD	Risk of Immune-related Adverse Events in Melanoma Patients With Preexisting Autoimmune Disease Treated With Immune Checkpoint Inhibitors A Population-based Study Using SEER-Medicare Data	AMERICAN JOURNAL OF CLINICAL ONCOLOGY-CANCER CLINICAL TRIALS	0277-3732	1537-453X	AUG	2021	44	8	413	418		10.1097/COC.0000000000000840	34081033
Chanda, M; Cohen, MS	Advances in the discovery and development of melanoma drug therapies	EXPERT OPINION ON DRUG DISCOVERY	1746-0441	1746-045X	NOV 2	2021	16	11	1319	1347		10.1080/17460441.2021.1942834	34157926
Muniz, TP; Patriquin, CJ; Saibil, SD	Presumed complement-mediated, checkpoint inhibitor-induced, thrombotic microangiopathy in a patient with metastatic melanoma	BMJ CASE REPORTS		1757-790X	JUL	2021	14	7			e242075	10.1136/bcr-2021-242075	34312126
Hirai, I; Funakoshi, T; Kamijuku, H; Fukuda, K; Mori, M; Sakurai, M; Koda, Y; Kato, J; Mori, T; Watanabe, N; Noji, S; Yaguchi, T; Iwata, T; Ohta, S; Fujita, T; Tanosaki, R; Handa, M; Okamoto, S; Amagai, M; Kawakami, Y	Adoptive cell therapy using tumor-infiltrating lymphocytes for melanoma refractory to immune-checkpoint inhibitors	CANCER SCIENCE	1347-9032	1349-7006	AUG	2021	112	8	3163	3172		10.1111/cas.15009	34101300
Bibbo, S; Ianiro, G; Giambo, F; Settanni, CR; Cammarota, G; Gasbarrini, A	Role of gut microbiome on immunotherapy efficacy in melanoma	HUMAN VACCINES & IMMUNOTHERAPEUTICS	2164-5515	2164-554X	MAY 31	2022	18	3				10.1080/21645515.2021.1926759	34190675
Mojtahed, SA; Boyer, NR; Rao, SA; Gajewski, TF; Tseng, J; Turaga, KK	Cost-Effectiveness Analysis of Adjuvant Therapy for BRAF-Mutant Resected Stage III Melanoma in Medicare Patients	ANNALS OF SURGICAL ONCOLOGY	1068-9265	1534-4681	DEC	2021	28	13	9039	9047		10.1245/s10434-021-10288-4	34129153
Yamazaki, N; Takenouchi, T; Nakamura, Y; Takahashi, A; Namikawa, K; Kitano, S; Fujita, T; Kubota, K; Yamanaka, T; Kawakami, Y	Prospective observational study of the efficacy of nivolumab in Japanese patients with advanced melanoma (CREATIVE study)	JAPANESE JOURNAL OF CLINICAL ONCOLOGY	0368-2811	1465-3621	AUG	2021	51	8	1232	1241		10.1093/jjco/hyab064	34115870
Holstead, RG; Kartolo, BA; Hopman, WM; Baetz, TD	Impact of the development of immune related adverse events in metastatic melanoma treated with PD-1 inhibitors	MELANOMA RESEARCH	0960-8931	1473-5636	JUN	2021	31	3	258	263		10.1097/CMR.0000000000000736	33904518
Pampena, R; Michelini, S; Lai, M; Chester, J; Pellacani, G; Longo, C	New systemic therapies for cutaneous melanoma: why, who and what	ITALIAN JOURNAL OF DERMATOLOGY AND VENEREOLOGY	2784-8671	2784-8450	JUN	2021	156	3	344	355		10.23736/S2784-8671.21.06936-4	33913672
Tampio, AJF; Dhanireddy, S; Sivapiragasam, A; Nicholas, BD	Bilateral Sensorineural Hearing Loss Associated With Nivolumab Therapy for Stage IV Malignant Melanoma	ENT-EAR NOSE & THROAT JOURNAL	0145-5613	1942-7522	JUN	2021	100	3_SUPPL	286S	291S		10.1177/0145561320940847	32703012
Vermeulen, S; Awada, G; Keyaerts, M; Neyns, B; Everaert, H	Early Reassessment of Total Metabolic Tumor Volume on FDG-PET/CT in Advanced Melanoma Patients Treated with Pembrolizumab Predicts Long-Term Outcome	CURRENT ONCOLOGY	1198-0052	1718-7729	JUN	2021	28	3	1630	1640		10.3390/curroncol28030152	33925392
Stagno, A; Vari, S; Annovazzi, A; Anelli, V; Russillo, M; Cognetti, F; Ferraresi, V	Case Report: Rechallenge With BRAF and MEK Inhibitors in Metastatic Melanoma: A Further Therapeutic Option in Salvage Setting?	FRONTIERS IN ONCOLOGY	2234-943X		MAY 31	2021	11				645008	10.3389/fonc.2021.645008	34136385
Sabile, JM; Grider, DJ; Prickett, KA; Li, H; Mallidi, PV	Posterior Reversible Encephalopathy Syndrome (PRES) and Drug-Induced Hypersensitivity Syndrome (DIHS) following Immunotherapy and BRAF/MEK Inhibition with Continued Response in Metastatic Melanoma	CASE REPORTS IN ONCOLOGICAL MEDICINE	2090-6706	2090-6714	MAY 12	2021	2021				8845063	10.1155/2021/8845063	34113469
Brown, LJ; Weppler, A; Bhave, P; Allayous, C; Jr, JRP; Ott, P; Sandhu, S; Haydon, A; Lebbe, C; Johnson, DB; Long, GV; Menzies, AA; Carlino, MS	Combination anti-PD1 and ipilimumab therapy in patients with advanced melanoma and pre-existing autoimmune disorders	JOURNAL FOR IMMUNOTHERAPY OF CANCER		2051-1426	MAY	2021	9	5			e002121	10.1136/jitc-2020-002121	33963010
Teal, L; Yorio, J	Fulminant Hepatic Failure after Chemosaturation with Percutaneous Hepatic Perfusion and Nivolumab in a Patient with Metastatic Uveal Melanoma	CASE REPORTS IN ONCOLOGICAL MEDICINE	2090-6706	2090-6714	MAR 30	2021	2021				8870334	10.1155/2021/8870334	33859852
Goodman, AE; Karapetyan, L; Pugliano-Mauro, M; Levenson, JE; Luke, JJ	Case Report: Single Dose Anti-PD1 in a Patient With Metastatic Melanoma and Cardiac Allograft	FRONTIERS IN IMMUNOLOGY	1664-3224		MAR 22	2021	12				660795	10.3389/fimmu.2021.660795	33828564
Di Filippo, Y; Dalle, S; Mortier, L; Dereure, O; Dalac, S; Dutriaux, C; Leccia, MT; Legoupil, D; Saiag, P; Brunet-Possenti, F; Arnnault, JP; Maubec, E; Granel-Brocard, F; De Quatrebarbes, J; Aubin, F; Lesimple, T; Beylot-Barry, M; Stoebner, PE; Dupuy, A; Stephan, A; Grob, JJ; Lefevre, W; Oriano, B; Allayous, C; Lebbe, C; Montaudie, H	Relevance of body mass index as a predictor of systemic therapy outcomes in metastatic melanoma: analysis of the MelBase French cohort data	ANNALS OF ONCOLOGY	0923-7534	1569-8041	APR	2021	32	4	542	551		10.1016/j.annonc.2020.12.012	33385520
Ye, WY; Olsson-Brown, A; Watson, RA; Cheung, VTF; Morgan, RD; Nassiri, I; Cooper, R; Taylor, CA; Akbani, U; Brain, O; Matin, RN; Coupe, N; Middleton, MR; Coles, M; Sacco, JJ; Payne, MJ; Fairfax, BP	Checkpoint-blocker-induced autoimmunity is associated with favourable outcome in metastatic melanoma and distinct T-cell expression profiles	BRITISH JOURNAL OF CANCER	0007-0920	1532-1827	MAY 11	2021	124	10	1661	1669		10.1038/s41416-021-01310-3	33723392
Vreeland, TJ; Clifton, GT; Hale, DF; Chick, RC; Hickerson, AT; Cindass, JL; Adams, AM; Bohan, PMK; Andtbacka, RHI; Berger, AC; Jakub, JW; Sussman, JJ; Terando, AM; Wagner, T; Peoples, GE; Faries, MB	A Phase IIb Randomized Controlled Trial of the TLPLDC Vaccine as Adjuvant Therapy After Surgical Resection of Stage III/IV Melanoma: A Primary Analysis	ANNALS OF SURGICAL ONCOLOGY	1068-9265	1534-4681	OCT	2021	28	11	6126	6137		10.1245/s10434-021-09709-1	33641012
Buchbinder, EI	Immune Checkpoint Therapies for Melanoma	HEMATOLOGY-ONCOLOGY CLINICS OF NORTH AMERICA	0889-8588	1558-1977	FEB	2021	35	1	99	109		10.1016/j.hoc.2020.08.013	33759776
Liu, WK; Naban, N; Kaul, A; Patel, N; Fusi, A	Life-threatening polymyositis with spontaneous hematoma induced by nivolumab in a patient with previously resected melanoma	MELANOMA RESEARCH	0960-8931	1473-5636	FEB	2021	31	1	85	87		10.1097/CMR.0000000000000706	33196530
Abdelrahim, M; Mamlouk, O; Lin, H; Lin, J; Page, V; Abdel-Wahab, N; Swan, J; Selamet, U; Yee, C; Diab, A; Suki, W; Abudayyeh, A	Incidence, predictors, and survival impact of acute kidney injury in patients with melanoma treated with immune checkpoint inhibitors: a 10-year single-institution analysis	ONCOIMMUNOLOGY	2162-402X		JAN 1	2021	10	1			1927313	10.1080/2162402X.2021.1927313	34104543
Acar, A; Oraloglu, G; Yaman, B; Karaarslan, I	Nivolumab-induced plaque morphea in a malign melanoma patient	JOURNAL OF COSMETIC DERMATOLOGY	1473-2130	1473-2165	AUG	2021	20	8	2645	2647		10.1111/jocd.13914	33355973
Fujimura, T; Tanita, K; Ohuchi, K; Sato, Y; Lyu, CB; Kambayashi, Y; Fujisawa, Y; Tanaka, R; Hashimoto, A; Aiba, S	Increased serum CCL26 level is a potential biomarker for the effectiveness of anti-PD1 antibodies in patients with advanced melanoma	MELANOMA RESEARCH	0960-8931	1473-5636	DEC	2020	30	6	613	618		10.1097/CMR.0000000000000685	32658051
Janela-Lapert, R; Bouteiller, J; Deschamps-Huvier, A; Duval-Modeste, AB; Joly, P	Anti-PD-1 induced collagenous colitis in metastatic melanoma: a rare severe adverse event	MELANOMA RESEARCH	0960-8931	1473-5636	DEC	2020	30	6	603	605		10.1097/CMR.0000000000000665	32404733
Marcaillou, M; Linder, C; Chaltiel, L; Sibaud, V; Pages, C; Modesto, A; Chira, C; Dalmasso, C; Boulinguez, S; Bedane, C; Meyer, N	PD-1 inhibitors might limit the development of brain metastases in patients with advanced melanoma	MELANOMA RESEARCH	0960-8931	1473-5636	DEC	2020	30	6	580	589		10.1097/CMR.0000000000000700	33156203
Matull, J; Livingstone, E; Wetter, A; Zimmer, L; Zaremba, A; Lahner, H; Schadendorf, D; Ugurel, S	Durable Complete Response in a Melanoma Patient With Unknown Primary, Associated With Sequential and Severe Multi-Organ Toxicity After a Single Dose of CTLA-4 Plus PD-1 Blockade: A Case Report	FRONTIERS IN ONCOLOGY	2234-943X		NOV 11	2020	10				592609	10.3389/fonc.2020.592609	33262949
Edwards, CL; Comito, F; Busto, SA; Harland, C; Turajlic, S; Larkin, J; Heelan, K; Fearfield, L	Cutaneous toxicities in patients with melanoma receiving checkpoint inhibitor therapy: a retrospective review. The experience of a single large specialist institution	CLINICAL AND EXPERIMENTAL DERMATOLOGY	0307-6938	1365-2230	MAR	2021	46	2	338	341		10.1111/ced.14469	33010053
Spillane, S; Baxi, S; Torres, AZ; Lenis, D; Freedman, AN; Mariotto, AB; Sharon, E	Organ Dysfunction in Patients with Advanced Melanoma Treated with Immune Checkpoint Inhibitors	ONCOLOGIST	1083-7159	1549-490X	NOV	2020	25	11	E1753	E1762		10.1634/theoncologist.2020-0055	33094874
Diamantopoulos, PT; Tsatsou, K; Benopoulou, O; Bonou, M; Anastasopoulou, A; Mastrogianni, E; Gogas, H	Concomitant development of neurologic and cardiac immune-related adverse effects in patients treated with immune checkpoint inhibitors for melanoma	MELANOMA RESEARCH	0960-8931	1473-5636	OCT	2020	30	5	484	491		10.1097/CMR.0000000000000681	32898389
Shin, J; Lee, DH; Lee, WJ; Park, CS	Mycosis fungoides development after combined immune checkpoint blockade therapy in a patient with malignant melanoma: a case report	MELANOMA RESEARCH	0960-8931	1473-5636	OCT	2020	30	5	515	518		10.1097/CMR.0000000000000664	32898391
Paparoupa, M; Stupperich, S; Goerg-Reifenberg, L; Wittig, A; Schuppert, F	Successful Treatment of an Immune-Mediated Colitis Induced by Checkpoint Inhibitor Therapy in a Patient with Advanced Melanoma	CASE REPORTS IN GASTROENTEROLOGY		1662-0631	SEP-DEC	2020	14	3	554	560		10.1159/000511252	33250697
Muraki, R; Morita, Y; Ida, S; Kitajima, R; Furuhashi, S; Kiuchi, R; Takeda, M; Kikuchi, H; Hiramatsu, Y; Sakaguchi, T; Kasuya, A; Hotta, Y; Takeuchi, H	Multimodal therapy with surgery and adjuvant nivolumab for late-onset multiple liver metastases of choroidal malignant melanoma: a case report	SURGICAL CASE REPORTS	2198-7793		JUL 31	2020	6	1			187	10.1186/s40792-020-00948-0	32737694
O'Connor, C; Jordan, E; O'Connell, M	Atypical Stevens-Johnson Syndrome Caused by Pembrolizumab in the Treatment of Metastatic Melanoma - Are Corticosteroids a Safe Treatment Option?	JOURNAL OF DERMATOLOGY & DERMATOLOGIC SURGERY-JDDS	2352-2410	2352-2429	JUL-DEC	2020	24	2	137	139		10.4103/jdds.jdds_73_20
Zhao, JJ; Wen, XZ; Ding, Y; Li, DD; Zhu, BY; Li, JJ; Weng, DS; Zhang, X; Zhang, XS	Association between immune-related adverse events and efficacy of PD-1 inhibitors in Chinese patients with advanced melanoma	AGING-US	1945-4589		JUN 15	2020	12	11	10663	10675		10.18632/aging.103285	32516130
Nakano, E; Takahashi, A; Namikawa, K; Muto, Y; Jinnai, S; Kage, Y; Mizuta, H; Tsutsumida, A; Yamazaki, N	Correlation between cutaneous adverse events and prognosis in patients with melanoma treated with nivolumab: A single institutional retrospective study	JOURNAL OF DERMATOLOGY	0385-2407	1346-8138	JUN	2020	47	6	622	628		10.1111/1346-8138.15309	32162349
Eikenberry, J; Harris, A; Torabi, R; Lang, M; Denney, D; Vercellin, AV; Siesky, B	Ocular side effects of target therapy and immunotherapy in patients with cutaneous malignant melanoma	EUROPEAN JOURNAL OF OPHTHALMOLOGY	1120-6721	1724-6016	MAY	2021	31	3	1391	1398	1.12067e+15	10.1177/1120672120930688	32476450
Schaefer, A; Sachpekidis, C; Diella, F; Doerks, A; Kratz, AS; Meisel, C; Jackson, DB; Soldatos, TG	Public Adverse Event Data Insights into the Safety of Pembrolizumab in Melanoma Patients	CANCERS		2072-6694	APR	2020	12	4			1008	10.3390/cancers12041008	32325840
Thummalapalli, R; Melms, JC; Mier, J; Izar, B	Rapid evolution of acute kidney injury after initial infusion of pembrolizumab in a melanoma patient concurrently treated with RAF/MEK inhibitors	MELANOMA RESEARCH	0960-8931	1473-5636	APR	2020	30	2	219	221		10.1097/CMR.0000000000000646	31634214
Hadfield, MJ; Mui, G	Immune thrombocytopenia purpura secondary to ipilimumab in a patient with BRAF wild-type metastatic melanoma	JOURNAL OF ONCOLOGY PHARMACY PRACTICE	1078-1552	1477-092X	SEP	2020	26	6	1530	1532	1.07816e+15	10.1177/1078155220904139	32063108
Kambayashi, Y; Fujimura, T; Kuroda, H; Otsuka, A; Irie, H; Aiba, S	Severe Demyelinating Neuropathy in an Advanced Melanoma Patient Treated with Nivolumab plus Ipilimumab Combined Therapy	CASE REPORTS IN ONCOLOGY	1662-6575		JAN-APR	2020	13	1	474	477		10.1159/000506976	32508619
Rosner, S; Agrawal, Y; Sun, DQ; Aygun, N; Schollenberger, MD; Lipson, E; Naidoo, J	Immune-mediated ototoxicity associated with immune checkpoint inhibitors in patients with melanoma	JOURNAL FOR IMMUNOTHERAPY OF CANCER		2051-1426		2020	8	2			e001675	10.1136/jitc-2020-001675	33335030
Stellato, D; Thabane, M; Eichten, C; Delea, TE	Preferences of Canadian patients and physicians for adjuvant treatments for melanoma	CURRENT ONCOLOGY	1198-0052		DEC	2019	26	6	E755	E765		10.3747/co.26.5085	31896946
Zhang, RY; Li, XH; You, ZY; Jiang, L; Weng, YG; Shi, Q; Du, L; Yan, SJ	A large scale meta analysis identifies common adverse events with checkpoint inhibitors vs chemotherapy in melanoma patients	INTERNATIONAL IMMUNOPHARMACOLOGY	1567-5769	1878-1705	SEP	2019	74				105691	10.1016/j.intimp.2019.105691	31252248
Patel, R; Pai, L	Immunotherapy-induced severe neutropenia with neurotoxicity: A case of a 75-year-old woman with ulcerative colitis diagnosed with melanoma	JOURNAL OF ONCOLOGY PHARMACY PRACTICE	1078-1552	1477-092X	APR	2020	26	3	730	734	1.07816e+15	10.1177/1078155219862341	31315551
Harsch, IA	Hypothesis: does adrenalitis caused by immune checkpoint-inhibitors put melanoma patients at an elevated risk for recurrence?	JOURNAL FOR IMMUNOTHERAPY OF CANCER	2051-1426		JUL 4	2019	7				166	10.1186/s40425-019-0651-8	31272482
Amagai, R; Fujimura, T; Kambayashi, Y; Sato, Y; Tanita, K; Hashimoto, A; Aiba, S	Three cases of nivolumab therapy-failed advanced melanoma successfully controlled by ipilimumab with intensity-modulated radiotherapy	JOURNAL OF DERMATOLOGY	0385-2407	1346-8138	MAY	2019	46	5	449	452		10.1111/1346-8138.14861	30908705
Couty, E; Vallard, A; Sotton, S; Ouni, S; Garcia, MA; Espenel, S; Rancoule, C; Ben Mrad, M; Biron, AC; Perrot, JL; Langrand-Escure, J; Magne, N	Safety assessment of anticancer drugs in association with radiotherapy in metastatic malignant melanoma: a real-life report Radiation/systemic drug combo in metastatic melanoma	CANCER CHEMOTHERAPY AND PHARMACOLOGY	0344-5704	1432-0843	MAY	2019	83	5	881	892		10.1007/s00280-019-03806-5	30806760
Saijo, K; Imai, H; Ouchi, K; Okada, Y; Sato, Y; Komine, K; Takahashi, M; Takahashi, S; Shirota, H; Takahashi, M; Ishioka, C	Therapeutic Benefits of Ipilimumab among Japanese Patients with Nivolumab-Refractory Mucosal Melanoma: A Case Series Study	TOHOKU JOURNAL OF EXPERIMENTAL MEDICINE	0040-8727	1349-3329	MAY	2019	248	1	37	43		10.1620/tjem.248.37	31105123
Yano, M; Asami, Y; Nishikawa, T; Yoshida, S; Kamada, K; Katoh, T; Teramoto, Y; Nakamura, Y; Yasuda, M	Immune checkpoint inhibitors of CTLA4 and PD-1 for malignant melanoma arising in ovarian cystic teratoma A case report	MEDICINE	0025-7974	1536-5964	OCT	2018	97	43			e12937	10.1097/MD.0000000000012937	30412106
Cortellini, A; Parisi, A; Fargnoli, MC; Cannita, K; Irelli, A; Porzio, G; Martinazzo, C; Ficorella, C	Safe Administration of Ipilimumab, Pembrolizumab, and Nivolumab in a Patient with Metastatic Melanoma, Psoriasis, and a Previous Guillain-Barre Syndrome	CASE REPORTS IN ONCOLOGICAL MEDICINE	2090-6706	2090-6714		2018	2018				2783917	10.1155/2018/2783917	29707397
Wall, LM; Baldwin-Medsker, A	Safe and Effective Standards of Care Supporting the administration of T-VEC for patients with advanced melanoma in the outpatient oncology setting	CLINICAL JOURNAL OF ONCOLOGY NURSING	1092-1095	1538-067X	OCT	2017	21	5	E260	E266		10.1188/17.CJON.E260-E266	28945708
Jinga, DC; Ciuleanu, T; Negru, S; Aldea, C; Gales, L; Bacanu, F; Oprean, C; Manolache, M; Zob, D; Curescu, S; Stanculeanu, DL	Effectiveness and safety profile of ipilimumab therapy in previously treated patients with unresectable or metastatic melanoma - the Romanian Patient Access Program	JOURNAL OF BUON	1107-0625	2241-6293	SEP-OCT	2017	22	5	1287	1295			29135115
Kirkwood, JM; Ribas, A	Collaborative Care in Melanoma The essential role of the nurse	CLINICAL JOURNAL OF ONCOLOGY NURSING	1092-1095	1538-067X	AUG	2017	21	4	4	6		10.1188/17.CJON.S4.4-6	28738052
Yang, Y; Pei, JM; Gao, GZ; Yang, Z; Guo, SZ; Yue, B; Qiu, JH	Pharmacological interventions for melanoma: Comparative analysis using bayesian meta-analysis	ONCOTARGET		1949-2553	DEC 6	2016	7	49	80855	80871		10.18632/oncotarget.12644	27764796
Tiu, C; Pezaro, C; Davis, ID; Grossmann, M; Parente, P	Early recognition of ipilimumab-related autoimmune hypophysitis in patients with metastatic melanoma: Case studies and recommendations for management	ASIA-PACIFIC JOURNAL OF CLINICAL ONCOLOGY	1743-7555	1743-7563	JUN	2015	11	2	190	194		10.1111/ajco.12348	25855890
Braden, J; Lee, JH	Immune Checkpoint Inhibitor Induced Pericarditis and Encephalitis in a Patient Treated With Ipilimumab and Nivolumab for Metastatic Melanoma: A Case Report and Review of the Literature	FRONTIERS IN ONCOLOGY	2234-943X		DEC 9	2021	11				749834	10.3389/fonc.2021.749834	34956874
Andtbacka, RHI; Curti, B; Daniels, GA; Hallmeyer, S; Whitman, ED; Lutzky, J; Spitler, LE; Zhou, K; Bommareddy, PK; Grose, M; Wang, MH; Wu, C; Kaufman, HL	Clinical Responses of Oncolytic Coxsackievirus A21 (V937) in Patients With Unresectable Melanoma	JOURNAL OF CLINICAL ONCOLOGY	0732-183X	1527-7755	DEC 1	2021	39	34	3829	+		10.1200/JCO.20.03246	34464163
Serna-Higuita, LM; Amaral, T; Forschner, A; Leiter, U; Flatz, L; Seeber, O; Thomas, I; Garbe, C; Eigentler, TK; Martus, P	Association between Immune-Related Adverse Events and Survival in 319 Stage IV Melanoma Patients Treated with PD-1-Based Immunotherapy: An Approach Based on Clinical Chemistry	CANCERS		2072-6694	DEC	2021	13	23			6141	10.3390/cancers13236141	34885249
Bastacky, ML; Wang, H; Fortman, D; Rahman, Z; Mascara, GP; Brenner, T; Najjar, YG; Luke, JJ; Kirkwood, JM; Zarour, HM; Davar, D	Immune-Related Adverse Events in PD-1 Treated Melanoma and Impact Upon Anti-Tumor Efficacy: A Real World Analysis	FRONTIERS IN ONCOLOGY	2234-943X		NOV 26	2021	11				749064	10.3389/fonc.2021.749064	34900695
Anami, Y; Minami, S; Kumegawa, A; Matsukawa, H; Nishioka, K; Noguchi, T; Iwahashi, N; Mizoguchi, M; Nanjo, S; Ota, N; Mabuchi, Y; Yagi, S; Yamamoto, Y; Ino, K	Malignant melanoma treated with pembrolizumab during pregnancy: A case report and review of the literature	MOLECULAR AND CLINICAL ONCOLOGY	2049-9450	2049-9469	NOV	2021	15	5			242	10.3892/mco.2021.2404	34650809
Fink, M; Vittrup, AS; Bastholt, L; Svane, IM; Donia, M; Luczak, AA; Ruhlmann, CH; Guldbrandt, LM; Koehler, UH; Winther, ML; Ellebaek, E; Haslund, CA; Schmidt, H	Comparison of Efficacy in Patients with Metastatic Melanoma Treated with Ipilimumab and Nivolumab Who Did or Did Not Discontinue Treatment Due to Immune-Related Adverse Events: A Real-World Data Study	CANCERS		2072-6694	NOV	2021	13	21			5550	10.3390/cancers13215550	34771712
Menjak, IB; Elias, ES; Jain, S; Lawrie, D; Petrella, TM	Evaluation of a Multidisciplinary Immunotherapy Toxicity Monitoring Program for Patients Receiving Ipilimumab for Metastatic Melanoma	JCO ONCOLOGY PRACTICE	2688-1527	2688-1535	NOV	2021	17	11	673	+		10.1200/OP.20.00845	33780266
Menon, DR; Li, Y; Yamauchi, T; Osborne, DG; Vaddi, PK; Wempe, MF; Zhai, ZL; Fujita, M	EGCG Inhibits Tumor Growth in Melanoma by Targeting JAK-STAT Signaling and Its Downstream PD-L1/PD-L2-PD1 Axis in Tumors and Enhancing Cytotoxic T-Cell Responses	PHARMACEUTICALS		1424-8247	NOV	2021	14	11			1081	10.3390/ph14111081	34832863
Shi, Q; Liu, L; Zhang, WG; Zhao, YH; Liu, Y; Zhu, GN; Guo, WN; Zhao, T; Zhao, JH; Wang, L; Li, CY; Gao, TW	Interferon-alpha 1b for the treatment of metastatic melanoma: results of a retrospective study	ANTI-CANCER DRUGS	0959-4973	1473-5741	NOV	2021	32	10	1105	1110		10.1097/CAD.0000000000001120	34232943
Furune, S; Kondo, C; Takano, Y; Shimokata, T; Sugishita, M; Mitsuma, A; Maeda, O; Ando, Y	Vitiligo and tumor response in a patient with amelanotic melanoma undergoing nivolumab treatment	INTERNATIONAL CANCER CONFERENCE JOURNAL	2192-3183		JAN	2022	11	1	46	48		10.1007/s13691-021-00515-w	35116218
Katakura, Y; Kimura, T; Kusano, T; Tatsumi, F; Iwamoto, Y; Sanada, J; Fushimi, Y; Shimoda, M; Kohara, K; Nakanishi, S; Kaku, K; Mune, T; Kaneto, H	Case Report: A Variety of Immune-Related Adverse Events Triggered by Immune Checkpoint Inhibitors in a Subject With Malignant Melanoma: Destructive Thyroiditis, Aseptic Meningitis and Isolated ACTH Deficiency	FRONTIERS IN ENDOCRINOLOGY	1664-2392		OCT 12	2021	12				722586	10.3389/fendo.2021.722586	34712202
Baroud, S; Mirza, L	New-Onset Type 1 Diabetes Mellitus After Treatment With Nivolumab for Melanoma	CUREUS		2168-8184	OCT 11	2021	13	10			e18679	10.7759/cureus.18679	34786258
van Zeijl, MCT; van den Eertwegh, AJM; Wouters, MWJM; de Wreede, LC; Aarts, MJB; van den Berkmortel, FWPJ; de Groot, JWB; Hospers, GAP; Kapiteijn, E; Piersma, D; van Rijn, RS; Suijkerbuijk, KPM; ten Tije, AJ; van der Veldt, AAM; Vreugdenhil, G; van der Hoeven, JJM; Haanen, JBAG	Discontinuation of anti-PD-1 monotherapy in advanced melanoma-Outcomes of daily clinical practice	INTERNATIONAL JOURNAL OF CANCER	0020-7136	1097-0215	JAN 15	2022	150	2	317	326		10.1002/ijc.33800	34520567
Chapman, PB; Jayaprakasam, VS; Panageas, KS; Callahan, M; Postow, MA; Shoushtari, AN; Wolchok, JD; Warner, AB	Risks and benefits of reinduction ipilimumab/nivolumab in melanoma patients previously treated with ipilimumab/nivolumab	JOURNAL FOR IMMUNOTHERAPY OF CANCER		2051-1426	OCT	2021	9	10			e003395	10.1136/jitc-2021-003395	34702752
Gibney, GT; Zaemes, J; Shand, S; Shah, NJ; Swoboda, D; Gardner, K; Radfar, A; Petronic-Rosic, V; Reilly, MJ; Al-Refaie, WB; Rapisuwon, S; Atkins, MB	PET/CT scan and biopsy-driven approach for safe anti-PD-1 therapy discontinuation in patients with advanced melanoma	JOURNAL FOR IMMUNOTHERAPY OF CANCER		2051-1426	OCT	2021	9	10			e002955	10.1136/jitc-2021-002955	34599027
Klee, G; Kurzhals, J; Hagelstein, V; Zillikens, D; Recke, A; Langan, EA; Terheyden, P	Low-dose ipilimumab combined with anti-PD-1 immunotherapy in patients with metastatic melanoma following anti-PD-1 treatment failure	MELANOMA RESEARCH	0960-8931	1473-5636	OCT	2021	31	5	464	471		10.1097/CMR.0000000000000760	34284462
Schneider, S; Alezra, E; Yacoub, M; Ducharme, O; Gerard, E; Dutriaux, C; Prey, S	Aseptic cystitis induced by nivolumab and ipilimumab combination for metastatic melanoma	MELANOMA RESEARCH	0960-8931	1473-5636	OCT	2021	31	5	487	489		10.1097/CMR.0000000000000765	34433197
Marconcini, R; Pezzicoli, G; Stucci, LS; Sergi, MC; Lospalluti, L; Porta, C; Tucci, M	Combination of immunotherapy and other targeted therapies in advanced cutaneous melanoma	HUMAN VACCINES & IMMUNOTHERAPEUTICS	2164-5515	2164-554X								10.1080/21645515.2021.1980315	34613889
Cavalieri, S; Ronchi, S; Barcellini, A; Bonora, M; Vischioni, B; Vitolo, V; Villa, R; Del Vecchio, M; Licitra, L; Orlandi, E	Toxicity of carbon ion radiotherapy and immune checkpoint inhibitors in advanced melanoma	RADIOTHERAPY AND ONCOLOGY	0167-8140	1879-0887	NOV	2021	164		1	5		10.1016/j.radonc.2021.08.021	34506831
Quaresmini, D; Di Lauro, A; Fucci, L; Strippoli, S; De Risi, I; Sciacovelli, AM; Albano, A; Achille, G; Montepara, M; Russo, S; Tassone, G; Guida, M	Electrochemotherapy as a Trigger to Overcome Primary Resistance to Anti-PD-1 Treatment: A Case Report of Melanoma of the Scalp	FRONTIERS IN ONCOLOGY	2234-943X		SEP 16	2021	11				742666	10.3389/fonc.2021.742666	34604086
Funck-Brentano, E; Malissen, N; Roger, A; Lebbe, C; Deilhes, F; Frenard, C; Dreno, B; Meyer, N; Grob, JJ; Tetu, P; Saiag, P	Which adjuvant treatment for patients with BRAF(V600)-mutant cutaneous melanoma?	ANNALES DE DERMATOLOGIE ET DE VENEREOLOGIE	0151-9638	2214-5451	SEP	2021	148	3	145	155		10.1016/j.annder.2020.11.006	33579557
Mesti, T; Mencin, VC; Boshkoska, BM; Ocvirk, J	Adverse events during immunotherapy in Slovenian patients with metastatic melanoma reveal a positive correlation with better treatment outcomes	RADIOLOGY AND ONCOLOGY	1318-2099	1581-3207	SEP	2021	55	3	354	361		10.2478/raon-2021-0019	33939899
van der Kooij, MK; Dekkers, OM; Aarts, MJB; van den Berkmortel, FWPJ; Boers-Sonderen, MJ; de Groot, JWB; Hospers, GAP; Piersma, D; van Rijn, RS; Suijkerbuijk, KPM; Westgeest, HM; van der Veldt, AAM; Vreugdenhil, G; Wilgenhof, S; Wouters, MWJM; Haanen, JBAG; van den Eertwegh, AJM; Kapiteijn, E	Sex-Based Differences in Treatment with Immune Checkpoint Inhibition and Targeted Therapy for Advanced Melanoma: A Nationwide Cohort Study	CANCERS		2072-6694	SEP	2021	13	18			4639	10.3390/cancers13184639	34572865
Duplaine, A; Prot, C; Le-Masson, G; Soulages, A; Duval, F; Dutriaux, C; Prey, S	Myasthenia Gravis Lambert-Eaton overlap syndrome induced by nivolumab in a metastatic melanoma patient	NEUROLOGICAL SCIENCES	1590-1874	1590-3478	DEC	2021	42	12	5377	5378		10.1007/s10072-021-05557-9	34427792
Cao, YN; Afzal, MZ; Shirai, K	Ipilimumab and nivolumab induced immune-related adverse events in metastatic mucosal melanoma	BMJ CASE REPORTS		1757-790X	AUG	2021	14	8			e243713	10.1136/bcr-2021-243713	34417242
Lauwyck, J; Beckwee, A; Santens, A; Schwarze, JK; Awada, G; Vandersleyen, V; Aspeslagh, S; Neyns, B	C-reactive protein as a biomarker for immune-related adverse events in melanoma patients treated with immune checkpoint inhibitors in the adjuvant setting	MELANOMA RESEARCH	0960-8931	1473-5636	AUG	2021	31	4	371	377		10.1097/CMR.0000000000000748	34054056
Angrish, MD; Agha, A; Pezo, RC	Association of Antibiotics and Other Drugs with Clinical Outcomes in Metastatic Melanoma Patients Treated with Immunotherapy	JOURNAL OF SKIN CANCER	2090-2905	2090-2913	JUL 23	2021	2021				9120162	10.1155/2021/9120162	34336290
Koelblinger, P; Hoellwerth, M; Dernoscheg, MT; Koch, L; Richtig, E; Wanner, M; Nguyen, VA; Ostermann, H; Bauer, JW; Laimer, M	Adjuvant anti-PD-1 antibody treatment in stage III/IV melanoma: real-world experience and health economic considerations	JOURNAL DER DEUTSCHEN DERMATOLOGISCHEN GESELLSCHAFT	1610-0379	1610-0387	AUG	2021	19	8	1186	1198		10.1111/ddg.14511	34255435
Uthayakumar, AK; Rudd, E; Noy, M; Weir, J; Larkin, J; Fearfield, L	Severe progressive scarring pembrolizumab-induced lichen planopilaris in a patient with metastatic melanoma	AUSTRALASIAN JOURNAL OF DERMATOLOGY	0004-8380	1440-0960	AUG	2021	62	3	403	406		10.1111/ajd.13660	34216144
Serra, F; Barruscotti, S; Dominioni, T; Zuccarini, A; Pedrazzoli, P; Chiellino, S	Treatment Following Progression in Metastatic Melanoma: the State of the Art from Scientific Literature to Clinical Need	CURRENT ONCOLOGY REPORTS	1523-3790	1534-6269	JUL	2021	23	7			84	10.1007/s11912-021-01065-3	34009481
Cornelius, LA; Fields, RC; Tarhini, A	Multidisciplinary Care of BRAF-Mutant Stage III Melanoma: A Physicians Perspective Review	ONCOLOGIST	1083-7159	1549-490X	SEP	2021	26	9	E1644	E1651		10.1002/onco.13852	34080754
Tarhini, AA; Joshi, I; Garner, F	Sargramostim and immune checkpoint inhibitors: combinatorial therapeutic studies in metastatic melanoma	IMMUNOTHERAPY	1750-743X	1750-7448	AUG	2021	13	12	1011	1029		10.2217/imt-2021-0119	34157863
Dreno, B; Khammari, A; Fortun, A; Vignard, V; Saiagh, S; Beauvais, T; Jouand, N; Bercegay, S; Simon, S; Lang, F; Labarriere, N	Phase I/II clinical trial of adoptive cell transfer of sorted specific T cells for metastatic melanoma patients	CANCER IMMUNOLOGY IMMUNOTHERAPY	0340-7004	1432-0851	OCT	2021	70	10	3015	3030		10.1007/s00262-021-02961-0	34120214
Taliansky, A; Furman, O; Gadot, M; Urban, D; Bar, J; Shapira-Frumer, R; Kaufman, B; Asher, N; Leibowitz-Amit, R; Itay, A	Immune checkpoint inhibitors-related encephalitis in melanoma and non-melanoma cancer patients: a single center experience	SUPPORTIVE CARE IN CANCER	0941-4355	1433-7339	DEC	2021	29	12	7563	7568		10.1007/s00520-021-06331-5	34120259
Cybulska-Stopa, B; Zietek, M; Czarnecka, AM; Piejko, K; Dziura, R; Galus, L; Ziolkowska, B; Kieszko, S; Kempa-Kaminska, N; Calik, J; Seredynska, J; Gadek, K; Zemelka, T; Teterycz, P; Kubiatowski, T; Suwinski, R; Mackiewicz, J; Rutkowski, P	Development of immunity-related adverse events correlates with baseline clinical factors, survival and response to anti-PD-1 treatment in patients with inoperable or metastatic melanoma	JOURNAL OF DERMATOLOGICAL TREATMENT	0954-6634	1471-1753								10.1080/09546634.2021.1937477	34057374
Sanghavi, K; Vuppala, P; Ivaturi, V; Hamuro, L; Roy, A; Suryawanshi, S	Nivolumab exposure-response analysis for adjuvant treatment of melanoma supporting a change in posology	CPT-PHARMACOMETRICS & SYSTEMS PHARMACOLOGY	2163-8306		JUL	2021	10	7	748	759		10.1002/psp4.12642	33955714
Lambert, I; Fasolino, G; Awada, G; Kuijpers, R; ten Tusscher, M; Neyns, B	Acute exudative polymorphous vitelliform maculopathy during pembrolizumab treatment for metastatic melanoma: a case report	BMC OPHTHALMOLOGY		1471-2415	JUN 5	2021	21	1			250	10.1186/s12886-021-02011-4	34090381
Frelau, A; Jali, E; Campillo-Gimenez, B; Pracht, M; Porneuf, M; Dinulescu, M; Edeline, J; Boussemart, L; Lesimple, T	Prognostic impact of thyroid dysfunctions on progression-free survival in patients with metastatic melanoma treated with anti-PD-1 antibodies	MELANOMA RESEARCH	0960-8931	1473-5636	JUN	2021	31	3	208	217		10.1097/CMR.0000000000000739	33904517
Shah, P; Punekar, SR; Pavlick, AC	Response to immune checkpoint inhibitor rechallenge after high-grade immune related adverse events in patients with advanced melanoma	MELANOMA RESEARCH	0960-8931	1473-5636	JUN	2021	31	3	242	248		10.1097/CMR.0000000000000730	33741813
Sturmer, SH; Lechner, A; Berking, C	Sudden Otovestibular Dysfunction in 3 Metastatic Melanoma Patients Treated With Immune Checkpoint Inhibitors	JOURNAL OF IMMUNOTHERAPY	1524-9557	1537-4513	JUN	2021	44	5	193	197		10.1097/CJI.0000000000000367	33734141
Dalle, S; Mortier, L; Corrie, P; Lotem, M; Board, R; Arance, AM; Meiss, F; Terheyden, P; Gutzmer, R; Buysse, B; Oh, K; Brokaw, J; Le, TK; Mathias, SD; Scotto, J; Lord-Bessen, J; Moshyk, A; Kotapati, S; Middleton, MR	Long-term real-world experience with ipilimumab and non-ipilimumab therapies in advanced melanoma: the IMAGE study	BMC CANCER		1471-2407	MAY 29	2021	21	1			642	10.1186/s12885-021-08032-y	34051732
Byun, HK; Chang, JS; Jung, M; Koom, WS; Chung, KY; Oh, BH; Roh, MR; Kim, KH; Lee, CK; Shin, SJ	Prediction of Immune-Checkpoint Blockade Monotherapy Response in Patients With Melanoma Based on Easily Accessible Clinical Indicators	FRONTIERS IN ONCOLOGY	2234-943X		MAY 27	2021	11				659754	10.3389/fonc.2021.659754	34123816
Sakellariou, S; Zouki, DN; Ziogas, DC; Pouloudi, D; Gogas, H; Delladetsima, I	Granulomatous colitis in a patient with metastatic melanoma under immunotherapy: a case report and literature review	BMC GASTROENTEROLOGY		1471-230X	MAY 19	2021	21	1			227	10.1186/s12876-021-01812-7	34011268
Lodde, G; Forschner, A; Hassel, J; Wulfken, LM; Meier, F; Mohr, P; Kahler, K; Schilling, B; Loquai, C; Berking, C; Huning, S; Schatton, K; Gebhardt, C; Eckardt, J; Gutzmer, R; Reinhardt, L; Glutsch, V; Nikfarjam, U; Erdmann, M; Stang, A; Kowall, B; Roesch, A; Ugurel, S; Zimmer, L; Schadendorf, D; Livingstone, E	Factors Influencing the Adjuvant Therapy Decision: Results of a Real-World Multicenter Data Analysis of 904 Melanoma Patients	CANCERS		2072-6694	MAY	2021	13	10			2319	10.3390/cancers13102319	34065995
Langan, EA; Budner, K; Zillikens, D; Terheyden, P	Generalized morphoea in the setting of combined immune checkpoint inhibitor therapy for metastatic melanoma A case report	MEDICINE	0025-7974	1536-5964	APR 23	2021	100	16			e25513	10.1097/MD.0000000000025513	33879687
Alrabadi, NN; Abushukair, HM; Ababneh, OE; Syaj, SS; Al-Horani, SS; Qarqash, AA; Darabseh, OA; Al-Sous, MM; Al-Aomar, SR; Ahmed, YB; Haddad, R; Al Qarqaz, FA	Systematic review and meta-analysis efficacy and safety of immune checkpoint inhibitors in advanced melanoma patients with anti-PD-1 progression: a systematic review and meta-analysis	CLINICAL & TRANSLATIONAL ONCOLOGY	1699-048X	1699-3055	SEP	2021	23	9	1885	1904		10.1007/s12094-021-02598-6	33877531
Schmidt, T; Kebir, S; Livingstone, E; Junker, A; Zulow, S; Lazaridis, L; Oster, C; Chorti, E; Pierscianek, D; Pul, R; Keyvani, K; Sure, U; Stuschke, M; Kleinschnitz, C; Scheffler, B; Zimmer, L; Glas, M	Case Report: Pseudomeningeosis and Demyelinating Metastasis-Like Lesions From Checkpoint Inhibitor Therapy in Malignant Melanoma	FRONTIERS IN ONCOLOGY	2234-943X		APR 15	2021	11				637185	10.3389/fonc.2021.637185	33937037
Thomas, R; Patel, H; Scott, J	Dermatomyositis Flare With Immune Checkpoint Inhibitor Therapy for Melanoma	CUREUS		2168-8184	APR 9	2021	13	4			e14387	10.7759/cureus.14387	33981507
Gadeyne, L; Van Herck, Y; Milli, G; Atak, ZK; Bolognesi, MM; Wouters, J; Marcelis, L; Minia, A; Pliaka, V; Roznac, J; Alexopoulos, LG; Cattoretti, G; Bechter, O; Van den Oord, J; De Smet, F; Antoranz, A; Bosisio, FM	A Multi-Omics Analysis of Metastatic Melanoma Identifies a Germinal Center-Like Tumor Microenvironment in HLA-DR-Positive Tumor Areas	FRONTIERS IN ONCOLOGY	2234-943X		MAR 25	2021	11				636057	10.3389/fonc.2021.636057	33842341
Sander, MS; Stukalin, I; Vallerand, IA; Goutam, S; Ewanchuk, BW; Meyers, DE; Pabani, A; Morris, DG; Heng, DYC; Cheng, T	Evaluation of the modified immune prognostic index to prognosticate outcomes in metastatic uveal melanoma patients treated with immune checkpoint inhibitors	CANCER MEDICINE	2045-7634		APR	2021	10	8	2618	2626		10.1002/cam4.3784	33724676
Salama, AKS; Palta, M; Rushing, CN; Selim, MA; Linney, KN; Czito, BG; Yoo, DS; Hanks, BA; Beasley, GM; Mosca, PJ; Dumbauld, C; Steadman, KN; Yi, JS; Weinhold, KJ; Tyler, DS; Lee, WT; Brizel, DM	Ipilimumab and Radiation in Patients with High-risk Resected or Regionally Advanced Melanoma	CLINICAL CANCER RESEARCH	1078-0432	1557-3265	MAR 1	2021	27	5	1287	1295		10.1158/1078-0432.CCR-20-2452	33172894
Monestier, S; Dalle, S; Mortier, L; Dutriaux, C; Dalac-Rat, S; Meyer, N; Leccia, MT; Mansard, S; Montaudie, H; Saiag, P; Combemale, P; Guillot, B; Skowron, F; Modeste, ABD; Beneton, N; Hainaut, E; Robert, C; Arnault, JP; Le Corre, Y; Jouary, T; Ameur, N; Varey, E; Khammari, A; Dreno, B	Effectiveness and safety of nivolumab in patients with advanced melanoma: A multicenter, observational study	INTERNATIONAL JOURNAL OF CANCER	0020-7136	1097-0215	JUN 1	2021	148	11	2789	2798		10.1002/ijc.33467	33428772
Braun, D; Getahun, D; Chiu, VY; Coleman, AL; Holland, GN; Yu, F; Gordon, LK; Sun, MM	Population-Based Frequency of Ophthalmic Adverse Events in Melanoma, Other Cancers, and After Immune Checkpoint Inhibitor Treatment	AMERICAN JOURNAL OF OPHTHALMOLOGY	0002-9394	1879-1891	APR	2021	224		282	291		10.1016/j.ajo.2020.12.013	33359682
Dimitriou, F; Urner-Bloch, U; Eggenschwiler, C; Mitsakakis, N; Mangana, J; Dummer, R; Urner, M	The association between immune checkpoint or BRAF/MEK inhibitor therapy and uveitis in patients with advanced cutaneous melanoma	EUROPEAN JOURNAL OF CANCER	0959-8049	1879-0852	FEB	2021	144		215	223		10.1016/j.ejca.2020.11.027	33373866
Dudda, M; Mann, C; Heinz, J; Schmidgen, I; Weid, F; Kuhn, M; Saloga, J; Grabbe, S; Loquai, C	Hemophagocytic lymphohistiocytosis of a melanoma patient under BRAF/MEK-inhibitor therapy following anti-PD1 inhibitor treatment: a case report and review to the literature	MELANOMA RESEARCH	0960-8931	1473-5636	FEB	2021	31	1	81	84		10.1097/CMR.0000000000000703	33234845
Ma, Q; Yang, L; Gu, F	Immunotherapy-related pneumonitis and bacterial pneumonia after the successful treatment of metastatic malignant melanoma with pembrolizumab A case report	MEDICINE	0025-7974	1536-5964	JAN 8	2021	100	1			e24018	10.1097/MD.0000000000024018	33429766
Dietz, H; Weinmann, SC; Salama, AK	Checkpoint Inhibitors in Melanoma Patients with Underlying Autoimmune Disease	CANCER MANAGEMENT AND RESEARCH	1179-1322			2021	13		8199	8208		10.2147/CMAR.S283217	34754240
Gerard, A; Doyen, J; Cremoni, M; Bailly, L; Zorzi, K; Ruetsch-Chelli, C; Brglez, V; Picard-Gauci, A; Troin, L; Esnault, VLM; Passeron, T; Montaudie, H; Seitz-Polski, B	Baseline and early functional immune response is associated with subsequent clinical outcomes of PD-1 inhibition therapy in metastatic melanoma patients	JOURNAL FOR IMMUNOTHERAPY OF CANCER		2051-1426		2021	9	6			e002512	10.1136/jitc-2021-002512	34088741
Gonzalez-Cao, M; Puertolas, T; Riveiro, M; Munoz-Couselo, E; Ortiz, C; Paredes, R; Podzamczer, D; Manzano, JL; Molto, J; Revollo, B; Carrera, C; Mateu, L; Fancelli, S; Espinosa, E; Clotet, B; Martinez-Picado, J; Cerezuela, P; Soria, A; Marquez, I; Mandala, M; Berrocal, A	Cancer immunotherapy in special challenging populations: recommendations of the Advisory Committee of Spanish Melanoma Group (GEM)	JOURNAL FOR IMMUNOTHERAPY OF CANCER		2051-1426		2021	9	3			e001664	10.1136/jitc-2020-001664	33782108
Smithy, JW; Pianko, MJ; Maher, C; Postow, MA; Shoushtari, AN; Momtaz, P; Chapman, PB; Wolchok, JD; Park, JH; Callahan, MK	Checkpoint Blockade in Melanoma Patients With Underlying Chronic Lymphocytic Leukemia	JOURNAL OF IMMUNOTHERAPY	1524-9557	1537-4513	JAN	2021	44	1	9	15		10.1097/CJI.0000000000000345	33290361
Strippoli, S; Fucci, L; Negri, A; Putignano, D; Cisternino, ML; Napoli, G; Filannino, R; De Risi, I; Sciacovelli, AM; Guida, M	Cellular analysis of bronchoalveolar lavage fluid to narrow differential diagnosis of checkpoint inhibitor-related pneumonitis in metastatic melanoma	JOURNAL OF TRANSLATIONAL MEDICINE		1479-5876	DEC 10	2020	18	1			473	10.1186/s12967-020-02650-z	33302981
Zanella, A; Doussot, A; Puzenat, E; Aubin, F; Nardin, C	MEK inhibitors combined with programmed cell death-1 blockade immunotherapy for metastatic uveal melanoma: is it warranted?	MELANOMA RESEARCH	0960-8931	1473-5636	DEC	2020	30	6	606	607		10.1097/CMR.0000000000000677	32590414
Welsh, SJ; Corrie, PG	Biomarkers Predicting for Response and Relapse with Melanoma Systemic Therapy	ACTA DERMATO-VENEREOLOGICA	0001-5555	1651-2057	NOV	2020	100		300	308		10.2340/00015555-3497	32346748
Winter, J; Lenders, MM; Gassenmaier, M; Forschner, A; Leiter, U; Weide, B; Purde, MT; Flatz, L; Cozzio, A; Rocken, M; Garbe, C; Eigentler, TK; Wagner, NB	Prognostic role of gamma-glutamyl transferase in metastatic melanoma patients treated with immune checkpoint inhibitors	CANCER IMMUNOLOGY IMMUNOTHERAPY	0340-7004	1432-0851	APR	2021	70	4	1089	1099		10.1007/s00262-020-02768-5	33113003
Paly, VF; Hikichi, Y; Baker, T; Itakura, E; Chandran, N; Harrison, J	Economic evaluation of nivolumab combined with ipilimumab in the first-line treatment of advanced melanoma in Japan	JOURNAL OF MEDICAL ECONOMICS	1369-6998	1941-837X	DEC 1	2020	23	12	1542	1552		10.1080/13696998.2020.1830781	33000994
Huang, YF; Xie, WJ; Fan, HY; Du, J	Comparative Risks of High-Grade Adverse Events Among FDA-Approved Systemic Therapies in Advanced Melanoma: Systematic Review and Network Meta-Analysis	FRONTIERS IN ONCOLOGY	2234-943X		OCT 15	2020	10				571135	10.3389/fonc.2020.571135	33178599
Jafari, SMS; Feldmeyer, L; Hunger, RE	Development of Extragenital Lichen Sclerosus in Malignant Melanoma Patients Treated With Ipilimumab in Combination With Nivolumab	FRONTIERS IN ONCOLOGY	2234-943X		OCT 7	2020	10				573527	10.3389/fonc.2020.573527	33117707
Bregman, B; Teitsson, S; Orsini, I; Cotte, FE; Amadi, A; Moshyk, A; Roze, S; Gaudin, AF	Cost-Utility Analysis of Nivolumab in Adjuvant Treatment of Melanoma in France	DERMATOLOGY AND THERAPY	2193-8210	2190-9172	DEC	2020	10	6	1331	1343		10.1007/s13555-020-00446-z	32920709
Weiss, J; Kirchberger, MC; Heinzerling, L	Therapy preferences in melanoma treatment-Willingness to pay and preference of quality versus length of life of patients, physicians, healthy individuals and physicians with oncological disease	CANCER MEDICINE	2045-7634		SEP	2020	9	17	6132	6140		10.1002/cam4.3191	32649807
Mormando, M; Puliani, G; Barnabei, A; Lauretta, R; Bianchini, M; Chiefari, A; Russillo, M; Cognetti, F; Romano, L; Appetecchia, M	A Rare Case of Pituitary Melanoma Metastasis: A Dramatic and Prolonged Response to Dabrafenib-Trametinib Therapy	FRONTIERS IN ENDOCRINOLOGY	1664-2392		JUL 23	2020	11				471	10.3389/fendo.2020.00471	32793120
Takahashi, R; Sato, Y; Kimishima, M; Shiohara, T; Ohyama, M	Intracellular accumulation of PD-1 molecules in circulating T lymphocytes in advanced malignant melanoma: an implication for immune evasion mechanism	INTERNATIONAL JOURNAL OF CLINICAL ONCOLOGY	1341-9625	1437-7772	OCT	2020	25	10	1861	1869		10.1007/s10147-020-01732-8	32656742
Lin, JR; Xue, MM; Gao, MY; Yu, P; Han, SX	Toripalimab-Induced Dermatomyositis in a Patient with Metastatic Melanoma	DERMATOLOGY AND THERAPY	2193-8210	2190-9172	AUG	2020	10	4	863	867		10.1007/s13555-020-00396-6	32445174
Kimura, T; Fukushima, S; Okada, E; Kuriyama, H; Kanemaru, H; Kadohisa-Tsuruta, M; Kubo, Y; Nakahara, S; Tokuzumi, A; Kajihara, I; Makino, K; Miyashita, A; Aoi, J; Makino, T; Tsukamoto, H; Nishimura, Y; Inozume, T; Zhang, R; Uemura, Y; Senju, S; Ihn, H	Induced pluripotent stem cell-derived myeloid cells expressing OX40 ligand amplify antigen-specific T cells in advanced melanoma	PIGMENT CELL & MELANOMA RESEARCH	1755-1471	1755-148X	SEP	2020	33	5	744	755		10.1111/pcmr.12887	32353897
Novik, AV; Danilova, AB; Sluzhev, MI; Nehaeva, TL; Larin, SS; Girdyuk, DV; Protsenko, SA; Semenova, AI; Danilov, AO; Moiseyenko, VM; Georgiev, GP; Baldueva, IA	An Open-Label Study of the Safety and Efficacy of Tag-7 Gene-Modified Tumor Cells-Based Vaccine in Patients with Locally Advanced or Metastatic Malignant Melanoma or Renal Cell Cancer	ONCOLOGIST	1083-7159	1549-490X	SEP	2020	25	9	E1303	E1317		10.1634/theoncologist.2020-0160	32240562
Lasocki, A; Smith, K	Autoimmune polyradiculitis due to combination immunotherapy with ipilimumab and nivolumab for the treatment of metastatic melanoma	JOURNAL OF CLINICAL NEUROSCIENCE	0967-5868	1532-2653	APR	2020	74		240	241		10.1016/j.jocn.2020.01.055	31983645
Loong, HH; Wong, CKH; Leung, LKS; Tan, SC; Jen, JS; Lee, MYK; Aguiar-Ibanez, R; Wang, JS	Cost-effectiveness analysis of pembrolizumab compared to standard of care as first line treatment for patients with advanced melanoma in Hong Kong	COST EFFECTIVENESS AND RESOURCE ALLOCATION	1478-7547		JAN 15	2020	18	1			2	10.1186/s12962-020-0200-9	31969794
Czarnecka, AM; Rutkowski, P	Summary of immunotherapy efficacy ordered in accordance with drug reimbursement program in melanoma patients	ONCOLOGY IN CLINICAL PRACTICE	2450-1654	2450-6478		2020	16	2	56	68		10.5603/OCP.2020.0004
Egger, ME; Scoggins, CR; McMasters, KM	The Sunbelt Melanoma Trial	ANNALS OF SURGICAL ONCOLOGY	1068-9265	1534-4681	JAN	2020	27	1	28	34		10.1245/s10434-019-07828-4	31529312
Ayoubi, N; Haque, A; Vera, N; Ma, S; Messina, J; Khushalani, N; Seminario-Vidal, L	Ipilimumab/nivolumab-induced pseudolymphoma in a patient with malignant melanoma	JOURNAL OF CUTANEOUS PATHOLOGY	0303-6987	1600-0560	APR	2020	47	4	390	393		10.1111/cup.13604	31677178
Norwood, TG; Wang, MJ; Huh, WK	Combination checkpoint inhibitor therapy induces multiple immune major related adverse events in the treatment of vaginal melanoma: A cautionary case report	GYNECOLOGIC ONCOLOGY REPORTS	2352-5789		NOV	2019	30				100508	10.1016/j.gore.2019.100508	31737773
Ratra, A; Dasanu, CA	Angioedema late in the course of adjuvant nivolumab therapy for melanoma	JOURNAL OF ONCOLOGY PHARMACY PRACTICE	1078-1552	1477-092X	JUN	2020	26	4	1019	1021	1.07816e+15	10.1177/1078155219881181	31635547
Famoso, J; Lemole, G; Sundararajan, S; Stea, B	Targeting PD-L1 After Adjuvant Radiation in Subtotally Resected Primary Pineal Melanoma: A Case Report and Literature Review	JOURNAL OF THE NATIONAL COMPREHENSIVE CANCER NETWORK	1540-1405	1540-1413	OCT	2019	17	10	1148	1154		10.6004/jnccn.2019.7336	31590158
Pourhassan, HZ; Tryon, D; Schaeffer, B; Mirshahidi, H; Wong, J	Autoimmune rhabdomyolysis and a multiorgan display of PD-1 inhibitor induced immune related adverse events during treatment of metastatic melanoma	EXPERIMENTAL HEMATOLOGY & ONCOLOGY		2162-3619	SEP 10	2019	8	1			20	10.1186/s40164-019-0140-2	31516766
Latchman, J; Guastella, A; Tofthagen, C	Neurologic Complications Effects of ipilimumab and nivolumab therapy in patients with metastatic melanoma	CLINICAL JOURNAL OF ONCOLOGY NURSING	1092-1095	1538-067X	AUG	2019	23	4	355	358		10.1188/19.CJON.355-358	31322610
Gellrich, FF; Beissert, S; Meier, F	Immunotherapy for melanoma	ONKOLOGE	0947-8965	1433-0415	NOV	2018	24		S99	S103		10.1007/s00761-018-0443-7
Faut, M; Jalving, M; Diercks, GF; Hospers, GA; van Leeuwen, BL; Been, LB	Preoperative BRAF inhibition in patients with irresectable locally advanced stage III melanoma	MELANOMA MANAGEMENT	2045-0885	2045-0893	JUN	2018	5	2			MMT08	10.2217/mmt-2018-0002	30459939
Song, JC; Ding, XL; Sun, XH; Safi, M	Brain metastasis in a patient with melanoma receiving Pembrolizumab therapy A case report and review of the literature	MEDICINE	0025-7974	1536-5964	DEC	2017	96	50			e9278	10.1097/MD.0000000000009278	29390382
Gonzalez, N; Ratner, D	Novel Melanoma Therapies and Their Side Effects	CUTIS	0011-4162	2326-6929	JUN	2016	97	6	426	428			27416087
Curry, JL; Ciurea, AM; Nagarajan, P; Torres-Cabala, CA	Dermatologic Toxicities to Melanoma Targeted Therapies	GENETICS OF MELANOMA				2016			267	277		10.1007/978-1-4939-3554-3_12
Eigentler, TK; Garbe, C	New landscape in the treatment of melanoma: a 2012 update	ONCOLOGIE	1292-3818	1765-2839	FEB	2013	15	2	71	77		10.1007/s10269-013-2258-x
Baldessari, C; Pugliese, G; Venturelli, M; Greco, S; Ferrara, L; Longo, G; Dominici, M; Depenni, R	Myocarditis and diaphragmatic rhabdomyolysis with respiratory failure in a patient with metastatic melanoma treated with Nivolumab	JOURNAL OF ONCOLOGY PHARMACY PRACTICE	1078-1552	1477-092X	APR	2022	28	3	750	753	1.07816e+16	10.1177/10781552211067424	34964671
Hribernik, N; Huff, DT; Studen, A; Zevnik, K; Klanecek, Z; Emamekhoo, H; Skalic, K; Jeraj, R; Rebersek, M	Quantitative imaging biomarkers of immune-related adverse events in immune-checkpoint blockade-treated metastatic melanoma patients: a pilot study	EUROPEAN JOURNAL OF NUCLEAR MEDICINE AND MOLECULAR IMAGING	1619-7070	1619-7089	MAY	2022	49	6	1857	1869		10.1007/s00259-021-05650-3	34958422
Abdulkarim, LS; Motley, RJ	First-line Advanced Cutaneous Melanoma Treatments: Where Do We Stand?	JMIR CANCER	2369-1999		DEC 15	2021	7	4			e29912	10.2196/29912	34914610
Ollek, S; Wen, D; Ong, I; Anderson, W; Harman, R; Martin, R	Proposed Quality Performance Indicators (QPI's) for axillary lymphadenectomy in metastatic cutaneous melanoma	EJSO	0748-7983	1532-2157	DEC	2021	47	12	3011	3019		10.1016/j.ejso.2021.07.030	34489121
Hirai, I; Tanese, K; Fukuda, K; Fusumae, T; Nakamura, Y; Sato, Y; Amagai, M; Funakoshi, T	Imatinib mesylate in combination with pembrolizumab in patients with advanced KIT-mutant melanoma following progression on standard therapy A phase I/II trial and study protocol	MEDICINE	0025-7974	1536-5964	DEC 10	2021	100	49			e27832	10.1097/MD.0000000000027832	34889232
Yamaguchi, T; Fushida, S; Kinoshita, J; Saito, H; Shimada, M; Terai, S; Moriyama, H; Okamoto, K; Nakamura, K; Ninomiya, I; Inaki, N	A case of primary malignant melanoma of the esophagogastric junction with abscopal effect after nivolumab administration	SURGICAL CASE REPORTS	2198-7793		DEC 9	2021	7	1			253	10.1186/s40792-021-01336-y	34882298
Moradi, LA; Clark, CA; Schneider, CS; Deshane, AS; Dobelbower, MC	Durable Metastatic Melanoma Remission Following Pembrolizumab and Radiotherapy: A Case Report of Prophylactic Immunosuppression in a Patient with Myasthenia Gravis and Immune-Mediated Colitis	FRONTIERS IN IMMUNOLOGY	1664-3224		DEC 8	2021	12				788499	10.3389/fimmu.2021.788499	34956219
Holmes, AN; Swede, H; Feer, WM; Pike, DC; Wang, XY; Hegde, UP	Association of advanced age and cancer history with autoimmune disease in melanoma patients: a cross-sectional study	BMC CANCER		1471-2407	DEC 6	2021	21	1			1300	10.1186/s12885-021-09001-1	34872504
Zhao, L; Xia, WW; Zhang, Y; Zou, P; Zhu, QW; Zhang, R	Efficacy and Safety of Immune Checkpoint Blockades in the Treatment of Ocular Melanoma: A Systematic Review and Meta-Analysis	FRONTIERS IN ONCOLOGY	2234-943X		DEC 6	2021	11				781162	10.3389/fonc.2021.781162	34938661
Amagai, R; Muto, Y; Kato, H; Matsushita, S; Maekawa, T; Fukushima, S; Yoshino, K; Uchi, H; Fujisawa, Y; Yamamoto, Y; Ohuchi, K; Kambayashi, Y; Fujimura, T	Retrospective analysis of adjuvant therapy using dabrafenib plus trametinib in Japanese patients with advanced melanoma: analysis of 36 cases	MELANOMA RESEARCH	0960-8931	1473-5636	DEC	2021	31	6	575	578		10.1097/CMR.0000000000000770	34524222
Gulikers, JL; Croes, S; Schreurs, MJW; Litjens, EJR; Aarts, MJB; van Geel, RMJM	Nivolumab exposure in a hemodialysis patient with metastatic melanoma	MELANOMA RESEARCH	0960-8931	1473-5636	DEC	2021	31	6	579	581		10.1097/CMR.0000000000000775	34433199
Zhu, YQ; Cheng, H; Zhong, MH; Hu, YJ; Li, QS; Gao, XF; Liu, S	<p>The efficacy and safety of combined ipilimumab and nivolumab versus ipilimumab in patients with Stage III/IV unresectable melanoma: A systematic review and meta-analysis</p>	JOURNAL OF CANCER RESEARCH AND THERAPEUTICS	0973-1482	1998-4138	DEC	2021	17	7	1679	+		10.4103/jcrt.jcrt_1669_21	35381739
Giuffrida, G; Ferrau, F; Alessi, Y; Cannavo, S	Shrinkage of a pituitary metastasis of melanoma induced by pembrolizumab: a case report	JOURNAL OF MEDICAL CASE REPORTS		1752-1947	NOV 11	2021	15	1			555	10.1186/s13256-021-03150-4	34758866
Tian, H; Wang, X; Lian, B; Yan, XQ; Si, L; Chi, ZH; Sheng, XA; Kong, Y; Mao, LL; Bai, X; Tang, BX; Li, SM; Zhou, L; Cui, CL; Guo, J	Safety Profile of Immunotherapy Combined With Antiangiogenic Therapy in Patients With Melanoma: Analysis of Three Clinical Studies	FRONTIERS IN PHARMACOLOGY		1663-9812	NOV 9	2021	12				747416	10.3389/fphar.2021.747416	34858178
Ott, PA; Nazzaro, M; Pfaff, KL; Gjini, E; Felt, KD; Wolff, JO; Buchbinder, EI; Haq, R; Sullivan, RJ; Lawrence, DP; McDermott, DF; Severgnini, M; Giobbie-Hurder, A; Rodig, SJ; Hodi, FS	Combining CTLA-4 and angiopoietin-2 blockade in patients with advanced melanoma: a phase I trial	JOURNAL FOR IMMUNOTHERAPY OF CANCER		2051-1426	NOV	2021	9	11			e003318	10.1136/jitc-2021-003318	34772758
Patel, AB; Farooq, S; Welborn, M; Amaria, RN; Chon, SY; Diab, A; Oliva, ICG; Huen, AO; Li, SQ; Nelson, KC; Pacha, O; Patel, SP; Rapini, RP; Tawbi, HA; Wong, MK; McQuade, J; Davies, MA; Haydu, LE	Cutaneous adverse events in 155 patients with metastatic melanoma consecutively treated with anti-CTLA4 and anti-PD1 combination immunotherapy: Incidence, management, and clinical benefit	CANCER	0008-543X	1097-0142	MAR 1	2022	128	5	975	983		10.1002/cncr.34004	34724197
Regan, MM; Mantia, CM; Werner, L; Tarhini, AA; Larkin, J; Hodi, FS; Wolchok, J; Postow, MA; Stwalley, B; Moshyk, A; Ritchings, C; Re, S; van Dijck, W; McDermott, DF; Atkins, MB	Treatment-free survival over extended follow-up of patients with advanced melanoma treated with immune checkpoint inhibitors in CheckMate 067	JOURNAL FOR IMMUNOTHERAPY OF CANCER		2051-1426	NOV	2021	9	11			e003743	10.1136/jitc-2021-003743	34799400
Sun, YM; Li, W; Chen, ZY; Wang, Y	Risk of Pneumonitis Associated With Immune Checkpoint Inhibitors in Melanoma: A Systematic Review and Network Meta-Analysis	FRONTIERS IN ONCOLOGY	2234-943X		OCT 21	2021	11				651553	10.3389/fonc.2021.651553	34745932
Gulati, N; Celen, A; Johannet, P; Mehnert, JM; Weber, J; Krogsgaard, M; Osman, I; Zhong, J	Preexisting immune-mediated inflammatory disease is associated with improved survival and increased toxicity in melanoma patients who receive immune checkpoint inhibitors	CANCER MEDICINE	2045-7634		NOV	2021	10	21	7457	7465		10.1002/cam4.4239	34647433
Balakrishnan, PB; Ledezma, DK; Cano-Mejia, J; Andricovich, J; Palmer, E; Patel, VA; Latham, PS; Yvon, ES; Villagra, A; Fernandes, R; Sweeney, EE	CD137 agonist potentiates the abscopal efficacy of nanoparticle-based photothermal therapy for melanoma	NANO RESEARCH	1998-0124	1998-0000	MAR	2022	15	3	2300	2314		10.1007/s12274-021-3813-1
Youn, S; Jogiat, U; Baracos, VE; McCall, M; Eurich, DT; Sawyer, MB	CT-based assessment of body composition and skeletal muscle in melanoma: A systematic review	CLINICAL NUTRITION ESPEN	2405-4577		OCT	2021	45		127	133		10.1016/j.clnesp.2021.06.029	34620308
Koguchi, Y; Iwamoto, N; Shimada, T; Chang, SC; Cha, J; Curti, BD; Urba, WJ; Piening, BD; Redmond, WL	Trough levels of ipilimumab in serum as a potential biomarker of clinical outcomes for patients with advanced melanoma after treatment with ipilimumab	JOURNAL FOR IMMUNOTHERAPY OF CANCER		2051-1426	OCT	2021	9	10			e002663	10.1136/jitc-2021-002663	34620702
Slingluff, CL; Lewis, KD; Andtbacka, R; Hyngstrom, J; Milhem, M; Markovic, SN; Bowles, T; Hamid, O; Hernandez-Aya, L; Claveau, J; Jang, S; Philips, P; Holtan, SG; Shaheen, MF; Curti, B; Schmidt, W; Butler, MO; Paramo, J; Lutzky, J; Padmanabhan, A; Thomas, S; Milton, D; Pecora, A; Sato, T; Hsueh, E; Badarinath, S; Keech, J; Kalmadi, S; Kumar, P; Weber, R; Levine, E; Berger, A; Bar, A; Beck, JT; Tr…	Multicenter, double-blind, placebo-controlled trial of seviprotimut-L polyvalent melanoma vaccine in patients with post-resection melanoma at high risk of recurrence	JOURNAL FOR IMMUNOTHERAPY OF CANCER		2051-1426	OCT	2021	9	10			e003272	10.1136/jitc-2021-003272	34599031
Soldozy, S; Mulligan, KM; Zheng, DX; Levoska, MA; Cullison, CR; Elarjani, T; Eichberg, DG; Ampie, LE; Shah, AH; Yagmurlu, K; Shaffrey, ME; Scott, JF; Komotar, RJ	Oncolytic Virotherapy for Melanoma Brain Metastases, a Potential New Treatment Paradigm?	BRAIN SCIENCES		2076-3425	OCT	2021	11	10			1260	10.3390/brainsci11101260	34679325
Tacar, SY; Selcukbiricik, F; Yilmaz, M; Erturk, K; Sarici, AM; Gulturk, I; Ayhan, M; Tural, D	Nivolumab for metastatic uveal melanoma: a multicenter, retrospective study	MELANOMA RESEARCH	0960-8931	1473-5636	OCT	2021	31	5	449	455		10.1097/CMR.0000000000000744	34039945
El Haj, NI; Hafidi, S; Karam, R; Boubia, S; Karkouri, M; Ridai, M	Thoracic metastasis of malignant melanoma of unknown primary: A case report and literature review	INTERNATIONAL JOURNAL OF SURGERY CASE REPORTS	2210-2612		OCT	2021	87				106383	10.1016/j.ijscr.2021.106383	34587572
Placke, JM; Rawitzer, J; Reis, H; Rashidi-Alavijeh, J; Livingstone, E; Ugurel, S; Hadaschik, E; Griewank, K; Schmid, KW; Schadendorf, D; Roesch, A; Zimmer, L	Apoptotic Gastritis in Melanoma Patients Treated With PD-1-Based Immune Checkpoint Inhibition - Clinical and Histopathological Findings Including the Diagnostic Value of Anti-Caspase-3 Immunohistochemistry	FRONTIERS IN ONCOLOGY	2234-943X		AUG 11	2021	11				725549	10.3389/fonc.2021.725549	34458154
Adams, AM; Chick, RC; Vreeland, TJ; Clifton, GT; Hale, DF; McCarthy, PM; O'Shea, AE; Bohan, PMK; Hickerson, AT; Park, H; Sloan, AJ; Hyngstrom, J; Berger, AC; Jakub, JW; Sussman, JJ; Shaheen, M; Wagner, T; Faries, MB; Peoples, GE	Safety and efficacy of autologous tumor lysate particle-loaded dendritic cell vaccination in combination with systemic therapies in patients with recurrent and metastatic melanoma	MELANOMA RESEARCH	0960-8931	1473-5636	AUG	2021	31	4	378	388		10.1097/CMR.0000000000000758	34193804
Pina, Y; Evernden, BR; Khushalani, N; Margolin, K; Tawbi, H; Tran, ND; Macaulay, R; Forsyth, P; Peguero, E	Acute motor axonal neuropathy after ipilimumab and nivolumab treatment in melanoma brain metastases: A case report and review of the literature	SAGE OPEN MEDICAL CASE REPORTS	2050-313X		AUG	2021	9				2050313X211042215	10.1177/2050313X211042215	34457306
Nelson, BE; Hong, A; Okereke, I; Markowitz, A; Willis, M; Muthukumarana, PV; Nawgiri, R	Non-neoplastic inflammatory pseudotumor of the lung after immunotherapy for melanoma: A diagnostic pitfall on fine needle aspiration biopsy of lung	DIAGNOSTIC CYTOPATHOLOGY	8755-1039	1097-0339	OCT	2021	49	10	1150	1154		10.1002/dc.24846	34331523
Dietrich, C; Salzmann, M; Steinbrecher, A; Herbst, R; Hassel, JC	Durable complete remission of leptomeningeal melanoma by intrathecal methotrexate maintained with systemic ipilimumab	IMMUNOTHERAPY	1750-743X	1750-7448	SEP	2021	13	13	1079	1083		10.2217/imt-2021-0031	34259028
Costa, CM; Gadotti, LL; Seiwald, MC; Salgues, ACR; Ganem, F; Nascimento, ECT; Uip, DE; Arrais-Rodrigues, C; Munhoz, RR	Ganglionar tuberculosis infection evolving to hemophagocytic lymphohistiocytosis after anti-programmed cell death 1 treatment for high-risk melanoma: a case report	JOURNAL OF MEDICAL CASE REPORTS		1752-1947	JUL 8	2021	15	1			350	10.1186/s13256-021-02900-8	34233733
Xu, WR; Lian, B; Cui, CL; Guo, J	The combination therapy with the cytotoxic T lymphocyte-associated antigen-4 and programmed death 1 antibody-induced asthma in a patient with advanced melanoma	JOURNAL OF CANCER RESEARCH AND THERAPEUTICS	0973-1482	1998-4138	JUL	2021	17	3	808	810		10.4103/jcrt.jcrt_419_21	34269318
Martinez-Vila, C; Laguna, JC; Segui, E; Ruiz, G; Moreno, FA; Fernandez-Morales, LM; Joaquim, JG; Padrosa, J; Fernandez, L; Gaba, L; Victoria, I; Fernandez, AMA	Encephalitis Associated With Immune Checkpoint Inhibitor Treatment in Patients With Melanoma	JOURNAL OF IMMUNOTHERAPY	1524-9557	1537-4513	JUN	2021	44	5	204	207		10.1097/CJI.0000000000000369	33950029
Tijtgat, J; Schwarze, JK; Awada, G; Neyns, B; Aspeslagh, S	Sarcoid-like reaction in a BRAF V600E-mutated metastatic melanoma patient during treatment with BRAF/MEK-targeted therapy	MELANOMA RESEARCH	0960-8931	1473-5636	JUN	2021	31	3	272	276		10.1097/CMR.0000000000000735	33904519
Wiens, L; Schaffeler, N; Eigentler, T; Garbe, C; Forschner, A	Psychological Distress of Metastatic Melanoma Patients during Treatment with Immune Checkpoint Inhibitors: Results of a Prospective Study	CANCERS		2072-6694	JUN	2021	13	11			2642	10.3390/cancers13112642	34072206
Heck, A; Winge-Main, AK	Silent, isolated ACTH deficiency in malignant melanoma patients treated with immune checkpoint inhibitors	BMJ CASE REPORTS		1757-790X	MAY	2021	14	5			e241981	10.1136/bcr-2021-241981	34045201
Moein, HR; Rutledge, B; Beydoun, R; Ehrinpreis, MN	Ipilimumab and Nivolumab-Induced Colitis in a Patient With Recurrent Metastatic Melanoma	CUREUS		2168-8184	APR 11	2021	13	4			e14414	10.7759/cureus.14414	33987063
Beninato, T; Fuca, G; Di Guardo, L; Vetrano, I; Valeri, B; Nesa, F; Del Vecchio, M; Cimminiello, C	Immune-related Bell's palsy in melanoma patients treated with immune checkpoint inhibitors	MELANOMA RESEARCH	0960-8931	1473-5636	APR	2021	31	2	178	180		10.1097/CMR.0000000000000715	33492050
Uhara, H; Kiyohara, Y; Uehara, J; Fujisawa, Y; Takenouchi, T; Otsuka, M; Uchi, H; Fukushima, S; Minami, H; Hatsumichi, M; Yamazaki, N	Five-year survival with nivolumab in previously untreated Japanese patients with advanced or recurrent malignant melanoma	JOURNAL OF DERMATOLOGY	0385-2407	1346-8138	MAY	2021	48	5	592	599		10.1111/1346-8138.15804	33715172
Hu, CK; Huang, Y; Luo, PX; Yang, YX	Effect of antioxidants coenzyme Q10 and beta-carotene on the cytotoxicity of vemurafenib against human malignant melanoma	ONCOLOGY LETTERS	1792-1074	1792-1082	MAR	2021	21	3			208	10.3892/ol.2021.12469	33574947
Scard, C; Nguyen, JM; Varey, E; Moustaghfir, I; Khammari, A; Dreno, B	Cardiac adverse events associated with anti-PD-1 therapy in patients treated for advanced melanoma: relevance of dosing troponin T levels	EUROPEAN JOURNAL OF DERMATOLOGY	1167-1122	1952-4013	MAR	2021	31	2	205	212		10.1684/ejd.2021.4009	33814359
Sollena, P; Cappilli, S; Federico, F; Schinzari, G; Tortora, G; Peris, K	Skin rashes and immunotherapy in melanoma: distinct dermatologic adverse events and implications for therapeutic management	HUMAN VACCINES & IMMUNOTHERAPEUTICS	2164-5515	2164-554X	MAY 31	2022	18	3				10.1080/21645515.2021.1889449	33759689
Salinas, N; Nowak, E; Etienne, M; Legoupil, D; Fouchard, M; Brenaut, E; Misery, L	Causes of Pruritus in Patients Treated With Immune Checkpoint Inhibitors for Melanomas or Skin Carcinomas	FRONTIERS IN MEDICINE		2296-858X	FEB 9	2021	8				632683	10.3389/fmed.2021.632683	33634154
Almutairi, AR; Slack, M; Erstad, BL; McBride, A; Abraham, I	Association of immune-checkpoint inhibitors and the risk of immune-related colitis among elderly patients with advanced melanoma: real-world evidence from the SEER-Medicare database	THERAPEUTIC ADVANCES IN DRUG SAFETY	2042-0986	2042-0994	FEB	2021	12				2.0421e+15	10.1177/2042098621991279	33796257
Cybulska-Stopa, B; Zietek, M; Kaminska-Winciorek, G; Czarnecka, AM; Piejko, K; Galus, L; Ziolkowska, B; Kieszko, S; Kempa-Kaminska, N; Calik, J; Zemelka, T; Kubiatowski, T; Suwinski, R; Mackiewicz, J; Rutkowski, P	Anti-programmed cell death-1 therapy in octogenarian and nonagenarian advanced/metastatic melanoma patients	MELANOMA RESEARCH	0960-8931	1473-5636	FEB	2021	31	1	49	57		10.1097/CMR.0000000000000705	33165240
Abad, MN; Victoria, AS; La Rosa, MF; Berrocal, A	Infusion reaction to nivolumab in a metastatic melanoma patient. Safe switch to another anti-programmed death-1: a case report	MELANOMA RESEARCH	0960-8931	1473-5636	FEB	2021	31	1	88	91		10.1097/CMR.0000000000000710	33234847
Phadke, M; Ozgun, A; Eroglu, Z; Smalley, KSM	Melanoma brain metastases: Biological basis and novel therapeutic strategies	EXPERIMENTAL DERMATOLOGY	0906-6705	1600-0625	JAN	2022	31	1	31	42		10.1111/exd.14286	33455008
Ruini, C; Haas, C; Mastnik, S; Knott, M; French, LE; Schlaak, M; Berking, C	Primary Biliary Cirrhosis and Granulomatous Hepatitis After Immune Checkpoint Blockade in Patients With Metastatic Melanoma: Report of 2 Cases and Literature Discussion	JOURNAL OF IMMUNOTHERAPY	1524-9557	1537-4513	FEB-MAR	2021	44	2	71	75		10.1097/CJI.0000000000000354	33323872
Kartolo, A; Holstead, R; Hopman, W; Young, L; Baetz, T	Safety and efficacy analysis of pembrolizumab dosing patterns in patients with advanced melanoma and non-small cell lung cancer	JOURNAL OF ONCOLOGY PHARMACY PRACTICE	1078-1552	1477-092X	JAN	2022	28	1	87	95	1.07816e+15	10.1177/1078155220984252	33509058
Montaudie, H; Beranger, GE; Reinier, F; Nottet, N; Martin, H; Picard-Gauci, A; Troin, L; Ballotti, R; Passeron, T	Germline variants in exonic regions have limited impact on immune checkpoint blockade clinical outcomes in advanced melanoma	PIGMENT CELL & MELANOMA RESEARCH	1755-1471	1755-148X	SEP	2021	34	5	978	983		10.1111/pcmr.12958	33449414
Binkiewicz-Orluk, M; Konopka, M; Kostarska-Srokosz, E; Kuch, M; Braksator, W	Lung ultrasonography in a patient with disseminated melanoma treated with nivolumab	ONCOLOGY IN CLINICAL PRACTICE	2450-1654	2450-6478		2021	17	2	85	88		10.5603/OCP.2021.0039
Hasanov, M; Milton, DR; Sharfman, WH; Taback, B; Cranmer, LD; Daniels, GA; Flaherty, L; Hallmeyer, S; Milhem, M; Feun, L; Hauke, R; Doolittle, G; Gregory, N; Patel, S	An Open-Label, Randomized, Multi-Center Study Comparing the Sequence of High Dose Aldesleukin (Interleukin-2) and Ipilimumab (Yervoy) in Patients with Metastatic Melanoma	ONCOIMMUNOLOGY	2162-402X		JAN 1	2021	10	1			1984059	10.1080/2162402X.2021.1984059	34650833
Wu, LL; Li, BX	A Case of Severe Diabetic Ketoacidosis Associated with Pembrolizumab Therapy in a Patient with Metastatic Melanoma	DIABETES METABOLIC SYNDROME AND OBESITY-TARGETS AND THERAPY	1178-7007			2021	14		753	757		10.2147/DMSO.S297709	33628041
Jaffer, M; Chung, M; Sharda, E; Ramsakal, A; Peguero, E; Verma, N; Mokhtari, S	Immunotherapy Induced Myasthenic-Like Syndrome in a Metastatic Melanoma Patient With Amyotrophic Lateral Sclerosis	CLINICAL MEDICINE INSIGHTS-ONCOLOGY		1179-5549	DEC	2020	14				1.17955e+15	10.1177/1179554920978024	33447124
Amagai, R; Fujimura, T; Muto, Y; Kambayashi, Y; Furudate, S; Ohuchi, K; Okuma, T; Hashimoto, A; Aiba, S	Serum soluble CD163 and proinflammatory chemokines may be biomarkers of the onset of adverse events in dabrafenib plus trametinib combination therapy for advanced melanoma	DERMATOLOGIC THERAPY	1396-0296	1529-8019	JAN	2021	34	1			e14544	10.1111/dth.14544	33190370
Fujimura, T; Yoshino, K; Kato, H; Fujisawa, Y; Nakamura, Y; Yamamoto, Y; Kunimoto, K; Ito, T; Matsushita, S; Maekawa, T; Ohuchi, K; Amagai, R; Muto, Y; Furudate, S; Kambayashi, Y; Hashimoto, A; Aiba, S	Case series of BRAF-mutated advanced melanoma treated with encorafenib plus binimetinib combination therapy	JOURNAL OF DERMATOLOGY	0385-2407	1346-8138	MAR	2021	48	3	397	400		10.1111/1346-8138.15688	33179310
Borges, FC; Ramos, C; Ramos, A; Mendes, GP; Murteira, R; Soares, P; Furtado, C; Miranda, AC; Costa, FA	Monitoring real-life utilization of pembrolizumab in advanced melanoma using the Portuguese National Cancer Registry	PHARMACOEPIDEMIOLOGY AND DRUG SAFETY	1053-8569	1099-1557	MAR	2021	30	3	342	349		10.1002/pds.5163	33103788
Garzon-Orjuela, N; Prieto-Pinto, L; Lasalvia, P; Herrera, D; Castrillon, J; Gonzalez-Bravo, D; Castaneda-Cardona, C; Rosselli, D	Efficacy and safety of dabrafenib-trametinib in the treatment of unresectable or metastatic melanoma withBRAF V600mutation: A systematic review and network meta-analysis	DERMATOLOGIC THERAPY	1396-0296	1529-8019							e14135	10.1111/dth.14135	32761749
Fernandes, NL; Sodavarapu, S; Nedopil, S; Mohapatra, N; Vyas, D	Checkpoint Inhibitor in a Melanoma Patient With Polyendocrinopathy and Gangrenous Gallbladder With a Mass	CUREUS		2168-8184	JUN 23	2020	12	6			e8786	10.7759/cureus.8786	32724737
Papaxoinis, G; Anastasopoulou, A; Laskari, K; Diamantopoulos, P; Benopoulou, O; Gogas, H	A case report of immune-mediated arthritis in a patient with cutaneous melanoma receiving checkpoint inhibition therapy	MEDICINE	0025-7974	1536-5964	MAR	2020	99	10			e19439	10.1097/MD.0000000000019439	32150095
Hyatt, A; Gough, K; Murnane, A; Au-Yeung, G; Dawson, T; Pearson, E; Dhillon, H; Sandhu, S; Williams, N; Paton, E; Billett, A; Traill, A; Andersen, H; Beedle, V; Milne, D	i-Move, a personalised exercise intervention for patients with advanced melanoma receiving immunotherapy: a randomised feasibility trial protocol	BMJ OPEN	2044-6055		FEB	2020	10	2			e036059	10.1136/bmjopen-2019-036059	32114479
Poulsen, CB; Weile, KS; Schmidt, H; Poulsen, SH	A case report: metastasis of melanoma to the heart in an era of immunotherapy	EUROPEAN HEART JOURNAL-CASE REPORTS		2514-2119	DEC	2019	3	4				10.1093/ehjcr/ytz182	32123804
Vazquez, B; Velasco, R; Martin, JM; Gonzalez, I; Ramon, MD	Regression of multiple melanocytic nevi associated with nivolumab treatment for metastatic melanoma	INTERNATIONAL JOURNAL OF DERMATOLOGY	0011-9059	1365-4632	NOV	2019	58	11	1331	1333		10.1111/ijd.14340	30536371
Basile, D; Lisanti, C; Pizzichetta, MA; Baldo, P; Fornasier, G; Lo Re, F; Corona, G; Puglisi, F	Safety Profiles and Pharmacovigilance Considerations for Recently Patented Anticancer Drugs: Cutaneous Melanoma	RECENT PATENTS ON ANTI-CANCER DRUG DISCOVERY	1574-8928	2212-3970		2019	14	3	203	225		10.2174/1574892814666190726130351	31362664
Madera-Sandoval, RL; Tovari, J; Lovey, J; Randelovic, I; Jimenez-Orozco, A; Hernandez-Chavez, VG; Reyes-Maldonado, E; Vega-Lopez, A	Combination of pentoxifylline and alpha-galactosylceramide with radiotherapy promotes necro-apoptosis and leukocyte infiltration and reduces the mitosis rate in murine melanoma	ACTA HISTOCHEMICA	0065-1281	1618-0372		2019	121	6	680	689		10.1016/j.acthis.2019.06.003	31213291
Gambichler, T; Stockfleth, E; Susok, L	Paraneoplastic hyperleucocytosis in a melanoma patient after initiation of ipilimumab and nivolumab combination therapy	JOURNAL FOR IMMUNOTHERAPY OF CANCER	2051-1426		OCT 30	2018	6				113	10.1186/s40425-018-0430-y	30376886
Urbonas, V; Smailyte, G	Combination of cytokine-directed and anti-programmed cell death protein 1 therapy - a new attractive option in melanoma treatment?	MELANOMA RESEARCH	0960-8931	1473-5636	OCT	2018	28	5	469	470		10.1097/CMR.0000000000000470	29965881
Jones, BC; Lipson, EJ; Childers, B; Fishman, EK; Johnson, PT	State-of-the-Art Diagnosis and Treatment of Melanoma: Optimal Multidetector Computed Tomographic Practice to Identify Metastatic Disease and Review of Innovative Therapeutic Agents	JOURNAL OF COMPUTER ASSISTED TOMOGRAPHY	0363-8715	1532-3145	MAY-JUN	2018	42	3	331	339		10.1097/RCT.0000000000000697	29287020
Depenni, R; De Rossi, C; De Tursi, M; Marconcini, R; Troiani, T	Real world treatment practice in patients with advanced melanoma in the nivolumab era: five novel Italian case reports and a literature review	EUROPEAN REVIEW FOR MEDICAL AND PHARMACOLOGICAL SCIENCES	1128-3602		APR	2018	22	8	2490	2501			29762855
Cybulska-Stopa, B; Ziobro, M	Patient with stage IV melanoma with BRAF mutation - immunotherapy or BRAF and MEK inhibitors?	ONCOLOGY IN CLINICAL PRACTICE	2450-1654	2450-6478		2018	14	2	100	103		10.5603/OCP.2018.0004
Aliwaini, S; Bleloch, J; Kimani, S; Prince, S	Induction of Autophagy and Apoptosis in Melanoma Treated With Palladacycle Complexes	AUTOPHAGY: CANCER, OTHER PATHOLOGIES, INFLAMMATION, IMMUNITY, INFECTION, AND AGING, VOL 10				2016			231	247		10.1016/B978-0-12-805421-5.00012-4
Trinh, VA; Ahn, Y; Hwu, WJ	Immunotherapy in Melanoma	GENETICS OF MELANOMA				2016			207	236		10.1007/978-1-4939-3554-3_10
Weiss, SA; Kavecansky, J; Pavlick, AC	Management of Melanoma Therapy-Associated Toxicities	BRAIN METASTASES FROM PRIMARY TUMORS, VOL 3: EPIDEMIOLOGY, BIOLOGY, AND THERAPY OF MELANOMA AND OTHER CANCERS				2016			299	319		10.1016/B978-0-12-803508-5.00020-2
Margolin, K; O'Sullivan, B; Pollock, R	Melanoma	UICC MANUAL OF CLINICAL ONCOLOGY, 9TH EDITION				2015			689	705
Alluri, N; Jimeno, A	TRAMETINIB FOR THE TREATMENT OF MELANOMA	DRUGS OF TODAY	1699-3993		AUG	2013	49	8	491	498		10.1358/dot.2013.49.8.1990151	23977666
